# Supplementary material for: N6-methyladenosine methylation modification patterns reveal immune profiling in pancreatic adenocarcinoma
Source: Cancer Cell Int. 2022 May 23;22:199. doi: 10.1186/s12935-022-02614-x (PMC9125922; doi:10.1186/s12935-022-02614-x)
Supplement: Supplementary file 7 — Additional file 7. Additional Tables. [file 12935_2022_2614_MOESM7_ESM.xlsx]

## Sheet: S1
Table-S1: Expression Profiles of 23 m6A regulators of 178 PDAC patients
ID	METTL3	METTL14	METTL16	WTAP	VIRMA	ZC3H13	RBM15	RBM15B	YTHDC1	YTHDC2	YTHDF1	YTHDF2	YTHDF3	HNRNPC	FMR1	LRPPRC	HNRNPA2B1	IGFBP1	IGFBP2	IGFBP3	RBMX	FTO	ALKBH5
TCGA-XN-A8T3-01A-11R-A36G-07	18.0834	9.97576	11.0395	37.3363	16.9198	21.4318	9.80426	46.7691	39.1625	9.18804	94.2726	65.2753	38.315	140.957	18.3842	32.6537	292.681	0.454076	256.321	286.77	78.9508	10.9376	88.0235
TCGA-HZ-7918-01A-11R-2156-07	10.4666	12.9761	13.6102	37.7461	21.1247	23.5801	7.23705	34.6617	38.6496	7.28601	81.7761	51.5934	44.3981	132.304	20.7333	41.5592	214.213	0.786379	341.491	401.018	67.2189	15.4231	96.2859
TCGA-IB-7887-01A-11R-2156-07	14.7189	12.3834	7.41014	35.8692	18.8517	26.8976	11.3207	35.0795	37.3007	11.2407	82.4861	71.8869	43.2984	158.179	14.4194	63.6939	231.797	1.42357	20.261	875.163	69.4951	17.0404	113.502
TCGA-3A-A9IN-01A-11R-A39D-07	14.0401	12.3092	19.1069	23.5243	6.70263	9.62868	3.5511	24.1475	29.0465	6.63897	77.3668	28.3628	17.7147	61.6015	11.5605	18.4187	137.79	1.33766	577.337	86.6852	47.3657	8.88509	174.587
TCGA-F2-7276-01A-11R-2156-07	16.0024	13.7221	14.5902	63.4368	20.4453	35.3861	8.83673	43.0568	43.6715	14.0367	67.6161	70.7585	52.5569	151.077	20.9907	41.794	282.51	7.79372	65.9376	335.003	73.7471	16.7775	110.929
TCGA-HV-A5A5-01A-11R-A26U-07	13.8453	8.44025	9.08047	36.4141	9.5784	17.2333	5.18946	26.5242	28.8462	9.34233	63.0262	41.4413	24.7935	98.2078	13.9215	29.0744	192.797	2.31927	54.4002	217.541	51.9093	10.1159	92.5602
TCGA-IB-7893-01A-11R-2204-07	15.2907	12.1573	11.939	46.1791	27.7134	38.9882	8.40186	42.1485	33.6243	10.3081	79.3639	60.4893	63.6649	220.933	18.5052	65.2996	330.622	5.55073	27.7318	490.374	71.2321	27.2571	96.242
TCGA-2L-AAQE-01A-11R-A39D-07	20.1921	9.60342	7.54363	28.6842	22.8752	17.6228	8.95594	47.2802	32.224	9.88413	70.7881	58.7548	36.5911	123.769	14.1838	46.9359	274.507	1.31653	20.3436	1943.87	63.3127	7.0022	78.0267
TCGA-HZ-8003-01A-21R-2204-07	7.84899	6.0499	6.27296	21.0441	9.75333	15.033	5.12126	16.3403	19.4927	6.10884	29.9863	27.1119	22.8841	58.5328	9.15146	20.1411	126.642	0.0647839	106.624	165.415	36.8551	7.52188	45.2745
TCGA-YH-A8SY-01A-11R-A37L-07	10.815	6.69085	5.40573	35.3766	13.4245	16.6813	5.90502	30.9042	25.0282	7.5153	76.0823	52.6223	30.3494	108.25	14.4183	19.3122	263.534	1.57219	177.135	401.852	44.0477	11.9266	75.9462
TCGA-M8-A5N4-01A-11R-A26U-07	18.1045	6.92588	4.99341	31.6846	13.5839	14.8213	8.51262	25.3511	27.2676	7.06078	70.1301	48.1775	32.7856	107.37	14.5608	23.5125	219.955	25.3153	28.5295	308.449	49.0759	8.94497	63.2238
TCGA-2J-AABT-01A-11R-A41B-07	17.0329	11.7242	11.5076	41.1175	15.0107	26.8845	7.24583	35.6673	31.855	8.69121	52.6402	44.0219	33.2512	106.222	14.2875	36.9254	233.358	15.7708	51.7712	304.136	60.7274	13.0537	112.462
TCGA-IB-AAUU-01A-11R-A37L-07	17.0038	8.56321	5.85189	39.0967	13.2824	21.2244	8.36595	26.9519	35.903	8.21313	96.933	55.5604	27.6642	145.047	17.9181	35.7367	339.786	9.0202	37.5604	545.531	62.2499	11.0467	73.5037
TCGA-IB-A5ST-01A-11R-A32O-07	12.5172	8.96702	11.5182	51.1487	18.562	22.0314	12.3682	36.2702	37.736	7.31273	75.1982	65.1741	33.7351	123.428	14.4531	30.572	239.934	0.374113	125.083	355.244	68.5381	12.0493	121.433
TCGA-3A-A9IU-01A-11R-A39D-07	9.47971	10.2282	7.24608	30.2305	14.4446	21.6557	6.95034	39.8487	38.7656	8.31624	55.1871	58.1011	30.1518	139.01	19.7019	38.4533	262.136	1.44914	42.7002	661.416	72.5104	9.65383	61.8194
TCGA-2J-AAB1-01A-11R-A41B-07	11.2957	8.78136	8.74267	27.7223	14.0556	18.8418	5.59369	26.7205	36.6663	9.57035	46.968	33.7281	22.0809	108.754	11.9187	27.953	206.116	1.65519	43.634	235.477	57.701	9.37496	93.4472
TCGA-IB-A6UG-01A-32R-A33R-07	13.8727	6.1562	7.04285	31.3183	16.1886	12.2746	4.84235	34.5641	27.7069	5.58991	46.3525	31.4026	22.6188	99.6014	18.1645	30.5017	209.706	0.886696	53.7084	105.381	71.6052	6.5706	58.4676
TCGA-3A-A9J0-01A-11R-A41B-07	9.01163	5.31323	8.24027	38.3028	8.51762	22.7425	7.32763	43.5832	31.3376	7.19465	69.9584	34.1466	17.1003	95.9743	9.19637	46.2468	283.482	3.72547	29.8151	410.708	52.7048	10.456	77.9209
TCGA-IB-AAUQ-01A-22R-A41I-07	14.635	6.48608	7.31391	39.7146	9.40837	16.6879	5.22529	29.7009	26.7928	8.69464	53.4164	46.0496	18.8238	124.65	13.1887	28.7151	244.597	15.5961	109.607	1364.82	55.1585	10.297	80.7143
TCGA-Q3-AA2A-01A-11R-A37L-07	14.3831	6.71624	8.32756	28.7785	8.46796	12.8188	6.37246	21.4127	28.4801	9.54074	61.7911	48.3335	20.907	104.112	11.6359	20.7834	237.474	55.9074	39.8188	305.5	46.4781	5.12056	65.6557
TCGA-FB-AAQ2-01A-31R-A41B-07	17.808	7.62179	6.9459	23.1664	20.1117	25.0963	8.4315	35.1871	25.257	10.5949	64.8983	35.4175	33.4595	158.62	13.4162	71.6371	251.551	6.62482	35.5127	372.528	68.8137	13.334	64.1739
TCGA-2L-AAQM-01A-11R-A39D-07	30.9275	13.7108	24.2318	23.4416	6.90257	22.3869	3.71955	27.2248	40.9934	8.0674	96.254	25.4837	16.198	105.891	14.5484	18.303	197.792	1.22666	649.784	952.2	59.4417	8.94064	333.473
TCGA-IB-7649-01A-11R-2156-07	8.81735	10.6122	10.7611	34.8921	17.3491	22.4995	6.45888	27.6351	30.2407	6.43837	46.869	47.9082	37.1262	125.427	14.48	34.6638	194.474	1.15551	53.4411	669.296	59.2901	12.6919	76.5919
TCGA-F2-A8YN-01A-11R-A37L-07	12.8216	7.12544	4.9883	22.1353	12.6727	14.2153	6.74822	26.1237	28.5732	7.44603	57.4547	50.1698	31.0319	133.593	12.6508	38.2642	246.209	10.6301	38.9175	366.85	46.2172	10.153	47.9983
TCGA-HZ-A49I-01A-12R-A26U-07	18.9277	8.25693	8.10412	46.2761	11.9007	17.0805	7.52938	26.1727	34.3431	9.01398	81.9235	50.2181	27.308	131.608	15.7891	19.8066	227.142	4.39939	140.499	640.257	60.7711	11.5006	147.828
TCGA-HV-A5A4-01A-11R-A26U-07	13.7693	9.75921	9.35451	37.2417	13.6219	23.2703	7.72924	33.9733	38.5477	11.9867	70.568	42.6669	29.6762	133.681	16.6925	36.6956	224.524	1.46205	215.776	807.913	74.8587	8.82359	79.2065
TCGA-HZ-8636-01A-21R-2404-07	20.6905	16.0153	12.2152	43.6489	31.7536	34.7172	11.2853	45.6439	56.9968	13.3516	79.4795	79.472	52.9531	201.305	23.479	49.1824	360.765	43.781	275.955	736.909	94.3124	16.6769	88.8914
TCGA-FB-A4P5-01A-11R-A26U-07	17.2935	9.26722	11.2175	41.0418	12.3684	18.0263	9.48024	34.0601	34.3412	9.52613	76.4479	44.4562	32.0978	114.579	14.1349	23.9075	226.498	2.06961	52.8322	258.825	66.7833	10.6053	102.386
TCGA-2L-AAQA-01A-21R-A38C-07	16.093	5.01001	5.73568	35.7161	12.9594	21.0689	10.4532	33.5285	38.3202	10.471	94.1081	41.6455	39.1629	165.938	15.9476	52.3935	300.589	20.2966	188.202	274.097	70.7705	8.34346	54.4416
TCGA-HZ-A4BH-01A-11R-A26U-07	19.9739	8.61201	10.2345	51.4539	15.0916	22.0987	9.83117	34.6835	32.0712	11.3003	100.178	64.5507	45.9431	149.451	23.5375	38.0853	290.673	1.45442	24.1429	299.185	76.8017	12.1971	96.4676
TCGA-2J-AABR-01A-11R-A41B-07	17.0493	8.78133	11.378	47.339	15.4386	21.8695	8.59569	39.6463	35.5348	11.2084	56.415	51.1998	34.061	121.438	16.732	35.1016	263.193	18.7135	167.534	162.005	76.8481	12.7467	99.4361
TCGA-IB-A5SP-01A-11R-A32O-07	11.5263	5.02793	5.34818	19.2282	12.5431	12.9246	6.65168	23.7803	22.2979	9.34489	53.7319	38.85	25.4035	115.391	11.7125	35.5869	208.816	4.66216	140.884	160.945	44.1837	8.92735	54.1893
TCGA-IB-AAUN-01A-12R-A38C-07	11.34	8.53456	7.18334	32.6411	20.8872	21.4682	6.62459	40.7453	36.7814	10.5298	59.4357	43.1416	42.0376	109.105	16.1954	37.2115	293.528	0.696394	56.5065	309.049	69.4265	9.38699	61.0979
TCGA-HZ-A49G-01A-11R-A26U-07	18.9169	8.32155	8.7216	41.6973	12.4628	18.3553	6.07559	25.5163	39.3143	10.0316	56.2148	45.6848	32.5618	111.649	16.9197	30.1956	218.698	1.1213	67.1764	293.484	62.0415	11.7442	89.8598
TCGA-S4-A8RP-01A-11R-A36G-07	19.0789	11.1927	11.3989	31.156	17.962	24.1985	8.18843	40.2827	44.6099	11.5278	72.2059	48.0558	44.2352	132.183	17.9436	38.3834	307.512	10.5376	58.1071	548.064	78.3034	11.6275	86.5026
TCGA-HZ-A49H-01A-11R-A26U-07	12.2806	8.08229	7.46839	44.6528	9.37342	11.4508	6.6166	29.2123	23.9746	8.02111	50.9521	44.6698	25.8215	95.9572	9.68106	22.0514	160.382	0.54778	77.5224	82.3074	59.7291	6.80107	73.8719
TCGA-S4-A8RM-01A-11R-A37L-07	17.044	11.4591	7.44043	25.0605	17.5186	28.284	8.61251	30.0753	44.7373	14.638	80.2843	41.4314	48.8801	120.184	18.1131	39.2097	332.368	2.45204	69.3818	155.859	84.1961	8.71914	54.2058
TCGA-IB-AAUP-01A-11R-A37L-07	22.9721	11.0914	13.4157	49.4215	18.8885	28.1188	11.1069	32.7828	43.1566	13.7423	61.6711	52.7536	35.6886	159.066	19.9907	34.4295	335.799	0.23215	91.1261	369.22	89.7925	13.9145	90.5226
TCGA-3A-A9IL-01A-11R-A38C-07	25.5438	15.3157	37.0381	26.2722	10.1268	18.6955	4.86045	41.8108	35.6038	10.3492	73.5282	38.2405	20.6349	79.4931	14.3086	23.1928	167.025	1.31673	139.885	80.6216	69.017	10.5185	188.881
TCGA-IB-7652-01A-11R-2156-07	12.3492	12.6145	10.8658	43.4171	19.6939	40.4441	8.74417	30.2968	37.9024	9.18617	59.5442	43.6368	46.6258	167.03	26.2242	39.7976	272.971	0.591706	199.537	375.905	72.6321	16.067	76.7806
TCGA-HV-AA8X-01A-11R-A39D-07	9.96699	8.36209	5.9578	21.2317	15.106	20.059	12.0584	28.1281	34.5131	7.26374	72.4973	71.794	32.2835	160.416	16.4363	47.3373	307.884	14.7539	476.939	332.186	61.528	7.95196	64.4357
TCGA-HZ-A77Q-01A-11R-A36G-07	10.2725	8.51657	9.63299	51.9407	13.0093	20.8122	7.41108	34.2997	31.195	10.9776	66.0199	52.1748	35.088	142.99	16.5135	26.4015	272.034	14.9772	75.7824	938.803	57.0648	12.8269	99.308
TCGA-FB-A545-01A-11R-A26U-07	19.5866	7.98064	9.49331	35.0459	15.9962	17.8472	10.062	41.4757	45.2413	9.45051	81.6488	52.3444	37.614	129.04	13.2493	35.3658	261.788	14.5293	23.9008	709.696	65.0537	10.9157	92.4552
TCGA-LB-A9Q5-01A-11R-A39D-07	5.75878	4.39949	4.83706	13.4048	7.01989	8.73696	2.9309	15.4743	14.9357	3.7913	24.544	23.598	14.176	61.4882	5.60222	17.9765	101.489	6.04326	172.067	236.954	25.4466	5.2011	37.8895
TCGA-HZ-A8P0-01A-11R-A36G-07	12.2719	5.39173	6.85106	25.2009	9.20041	14.5446	5.15853	22.6787	24.945	5.19701	30.8854	41.6947	22.2371	106.123	8.96245	18.509	202.245	0.647721	27.1645	228.013	44.809	5.40451	60.5639
TCGA-S4-A8RO-01A-12R-A37L-07	14.8604	8.60681	8.23218	46.2683	20.0293	22.0371	10.0537	39.4881	32.8026	10.2134	97.852	42.6407	43.9371	174.507	13.2386	58.6778	292.458	15.9994	479.942	380.612	79.8463	9.1555	59.7341
TCGA-3A-A9IC-01A-11R-A38C-07	10.6761	6.57106	6.26742	39.3638	12.4902	12.3519	10.5056	33.1785	28.4051	7.77154	70.5411	57.4984	28.0642	114.471	15.4773	20.0037	277.819	5.08919	41.5345	418.917	51.6817	9.82277	114.578
TCGA-HZ-8519-01A-11R-2404-07	15.1839	15.6761	16.5755	43.4276	20.2221	33.2413	7.05952	29.0774	42.1175	14.6333	68.9265	47.9346	48.501	126.639	19.6447	42.6915	261.381	0.757639	29.3463	124.366	73.1571	15.3664	102.202
TCGA-3A-A9IR-01A-11R-A38C-07	19.7717	21.1061	17.5148	55.6174	19.6506	14.8197	9.11994	45.0608	50.2766	12.2536	95.2695	67.8962	31.9377	168.309	12.1424	40.672	309.35	0.071175	7.53991	19.7932	83.4087	24.6993	194.882
TCGA-HV-AA8V-01A-11R-A41B-07	14.0936	8.56325	7.81515	31.5922	13.2128	18.5111	5.69928	33.6818	28.7067	8.4329	49.7213	47.5392	28.4161	110.525	13.1487	24.7735	208.891	3.34527	82.0416	784.047	51.6338	10.8991	84.9586
TCGA-Q3-A5QY-01A-12R-A32O-07	13.6566	7.84542	10.3329	50.0276	11.5351	16.2756	10.8082	30.4539	35.4522	9.3011	60.6006	41.6565	21.241	127.872	12.0075	21.8202	242.304	2.27873	65.3165	262.061	78.8164	7.51529	81.5475
TCGA-HZ-A9TJ-06A-11R-A41B-07	9.60733	7.47734	8.32392	42.7035	14.2799	26.4239	10.0405	31.5253	29.7045	7.34497	76.2706	42.5505	25.9745	120.142	14.7316	43.4524	321.566	0.289083	30.9246	47.2391	60.737	11.5914	76.6588
TCGA-FB-AAPS-01A-12R-A39D-07	15.703	8.67073	10.1098	56.1086	10.9602	15.9418	6.67364	34.0013	31.0851	9.55725	55.3737	41.7379	24.7414	114.436	15.3583	21.3498	240.013	2.80475	72.4206	516.435	55.3353	13.8539	93.5001
TCGA-LB-A7SX-01A-11R-A33R-07	15.7433	6.85591	9.51929	22.0775	11.6699	16.5902	8.87174	22.8725	27.2929	7.43037	52.8184	50.3672	25.1357	101.03	16.6899	39.073	276.911	0.345929	35.2229	93.3342	60.5652	10.0674	55.6666
TCGA-IB-AAUS-01A-12R-A38C-07	13.7821	9.12151	7.83327	54.4773	12.4238	18.2036	8.3891	33.1502	28.8887	9.79007	59.3809	52.8962	33.6944	123.354	14.582	25.9874	263.776	2.53228	36.0155	259.213	56.4308	13.7512	86.2146
TCGA-HV-A7OP-01A-11R-A33R-07	2.05679	1.95153	10.9658	16.7558	6.50432	4.73764	4.8748	18.8274	8.67982	0.944872	45.0514	24.766	6.40423	41.6772	4.20793	26.842	84.3042	3.96535	6.46112	44.33	42.8493	1.88348	45.6911
TCGA-FB-AAQ1-01A-12R-A41B-07	13.4608	6.82871	5.76077	26.8742	13.9121	12.2722	7.38281	24.2026	23.3622	5.73368	44.4023	40.4708	22.8277	134.139	11.8185	22.7483	283.113	0.806093	28.4179	162.284	57.9266	7.92016	74.9255
TCGA-IB-7888-01A-11R-2156-07	13.3755	13.657	13.0108	46.1788	19.9656	29.0862	9.78718	38.497	37.2332	10.7013	69.156	65.7174	44.2839	176.389	15.655	39.2833	249.853	0.0994619	36.8863	334.45	84.0641	18.7567	85.3234
TCGA-F2-7273-01A-11R-2156-07	9.98559	12.8858	14.8258	49.9429	18.8824	31.2765	8.40471	34.1115	38.0571	10.9419	65.6443	53.0649	51.085	138.946	19.1993	44.8736	227.62	9.52199	94.7334	316.411	60.6048	18.4565	119.768
TCGA-2L-AAQI-01A-12R-A39D-07	14.4782	10.4338	8.87893	28.538	19.1259	23.6849	5.16226	26.1072	36.0581	10.6621	65.0282	39.6566	43.2215	143.447	17.7786	42.2887	305.693	2.71706	79.9317	737.979	64.3867	11.5039	72.0944
TCGA-XD-AAUG-01A-61R-A41B-07	15.4895	10.641	12.8825	46.1562	14.4404	24.2928	7.22686	33.5029	31.357	10.3816	53.7788	49.6368	35.1765	122.494	13.4384	28.9706	220.029	2.79161	45.6676	800.335	69.699	17.7008	115.498
TCGA-3A-A9IS-01A-21R-A39D-07	23.4047	41.3775	29.486	28.9314	21.8198	24.6673	6.94348	41.6056	68.5579	12.4706	117.568	37.9181	52.1388	138.527	16.9938	43.0299	293.762	53.2035	828.682	622.472	55.5677	14.9544	166.055
TCGA-IB-AAUT-01A-11R-A37L-07	15.4423	8.91008	9.63465	45.5906	12.0194	17.6131	5.83532	27.0037	35.4044	8.49351	54.3498	40.5095	28.1837	125.076	17.2203	27.0194	229.783	1.54116	106.202	291.161	54.1778	11.844	93.63
TCGA-Z5-AAPL-01A-12R-A41B-07	34.0659	12.0389	18.227	69.8721	19.8734	27.5665	15.4124	28.3252	56.0171	21.7966	66.0316	60.915	32.8413	199.757	22.4575	40.4121	439.516	1.08085	12.1719	109.256	123.119	10.6523	103.641
TCGA-HZ-A4BK-01A-11R-A26U-07	14.1346	8.95507	8.0599	41.3136	12.9559	17.814	7.72404	24.5696	36.4557	10.5431	95.2711	50.8402	31.0652	115.185	20.0337	28.2075	218.508	0.491295	58.1357	253.1	66.0421	10.8564	83.5235
TCGA-US-A776-01A-13R-A33R-07	20.3037	7.18579	8.67579	31.456	12.8715	15.6775	8.03951	40.159	36.7493	5.27186	70.5612	66.1782	27.9114	114.256	11.5485	23.0749	268.791	0.13621	159.668	13.2132	84.0694	5.44615	89.2502
TCGA-IB-7889-01A-11R-2156-07	10.7525	9.07703	10.7042	41.946	15.3045	18.7723	6.07025	35.1176	30.597	5.41569	51.6462	53.5371	26.7313	143.201	12.6387	34.8846	242.55	1.37675	99.4962	230.741	73.7554	8.17746	133.872
TCGA-IB-AAUR-01A-21R-A38C-07	28.2659	9.93858	13.2825	57.1747	15.4192	23.4874	12.9485	42.4661	43.4023	15.0848	67.4892	58.8077	36.9598	145.098	16.9901	28.3961	297.124	5.61887	26.6235	242.568	90.9226	11.5373	114.53
TCGA-IB-A7M4-01A-11R-A36G-07	17.7499	8.47218	8.5507	41.251	23.5224	13.9258	6.82306	36.68	32.9545	5.8359	102.854	46.068	26.8673	199.892	14.2331	66.3297	252.255	2.73047	25.9738	502.814	63.3337	8.09037	57.7354
TCGA-3A-A9IH-01A-12R-A39D-07	7.94632	8.4713	7.64324	26.4912	16.1715	16.8021	7.71038	36.8306	32.8155	10.4088	58.4169	56.7231	27.1446	110.622	15.2253	31.0484	281.252	8.49385	82.3493	399.445	50.6995	9.19073	69.3173
TCGA-HV-A5A6-01A-11R-A26U-07	16.2503	7.85841	5.45124	46.1021	17.7585	24.6778	8.84161	44.3089	35.0098	5.70997	69.7478	63.3022	46.4055	129.324	17.6075	34.4737	382.813	0.256195	100.446	270.916	57.3701	7.56134	57.8372
TCGA-HZ-8001-01A-11R-2204-07	12.5277	10.3641	12.183	38.7472	14.8235	15.4511	7.03198	31.1334	23.9587	5.80227	52.9304	60.8347	21.7061	163.691	13.5233	31.6549	200.867	0.335171	86.7028	358.509	72.2111	10.843	98.7605
TCGA-3E-AAAZ-01A-11R-A38C-07	17.4964	9.29923	10.9863	30.5705	17.7202	24.9362	7.14259	36.3211	31.9667	10.4538	73.1028	40.8561	37.3734	113.086	14.0181	53.8964	258.817	38.4467	31.3355	192.868	68.8691	10.1123	89.8049
TCGA-IB-7885-01A-11R-2156-07	13.0994	9.12392	7.96635	33.7741	16.9992	17.3358	6.94372	34.2224	29.6645	8.33231	65.2912	64.132	33.126	132.689	13.8729	39.6489	227.534	25.5901	25.5606	434.502	57.0388	12.6148	87.9816
TCGA-IB-7651-01A-11R-2156-07	12.7187	16.6176	13.2181	45.4917	20.2271	33.2229	9.02612	42.0275	28.8685	8.84939	69.1986	56.825	46.1701	143.662	19.3774	49.2299	195.069	47.3401	61.9398	786.049	49.9567	15.1194	126.944
TCGA-US-A779-01A-11R-A32O-07	11.0262	7.2188	6.72051	22.9022	11.1827	12.9954	7.59896	38.3252	29.4192	5.36478	60.5058	54.6692	16.3823	113.476	8.76715	26.8724	183.846	12.0459	59.2087	187.888	50.1865	5.99608	66.2108
TCGA-HZ-7925-01A-11R-2156-07	13.0158	9.65289	11.4269	53.0946	23.8381	29.8164	7.44275	33.8926	35.1008	12.9276	75.3456	44.1467	48.7192	197.358	21.5052	50.071	253.398	11.5348	87.1519	744.405	71.3573	20.4188	99.65
TCGA-IB-7886-01A-11R-2156-07	16.1174	11.7276	13.0103	47.7747	30.9488	28.7041	10.5339	30.7763	42.6651	14.3188	83.4851	56.146	57.5349	192.681	29.5972	78.947	307.941	3.59906	7.94429	509.229	108.038	20.71	74.6187
TCGA-IB-8127-01A-11R-2404-07	15.5459	14.2624	9.88409	49.1307	23.8463	22.3056	12.4787	30.3283	52.9214	13.5671	111.435	65.7918	64.2236	207.444	23.3134	49.2074	344.177	3.40775	91.915	841.215	82.7935	14.4098	78.7002
TCGA-HZ-8637-01A-11R-2404-07	24.0145	10.0135	12.6843	50.1401	19.743	27.9786	9.19276	25.3521	37.7724	12.6872	58.0027	50.3719	50.5831	158.812	22.882	44.3053	304.242	2.53907	17.6928	64.1077	90.9875	8.87853	80.358
TCGA-HZ-A77P-01A-11R-A33R-07	16.163	12.6537	11.8669	32.2105	14.9628	27.4666	6.44602	37.8112	34.8241	9.29516	64.3624	57.105	31.2657	119.512	13.7428	29.9735	236.41	1.08437	67.0083	159.589	66.1371	12.634	107.109
TCGA-IB-7646-01A-11R-2156-07	10.5073	10.8809	12.3027	66.9994	21.9784	21.9467	10.5181	27.474	31.002	6.94523	48.5444	60.3625	58.3611	240.172	22.1042	35.5787	378.376	0.550285	26.11	572.734	70.2088	16.4258	96.1423
TCGA-HV-A5A3-01A-11R-A26U-07	14.1897	9.11835	6.14411	24.722	17.9765	14.3542	7.48794	29.8122	37.1705	8.19296	110.586	57.3811	16.4831	107.314	13.6715	28.5459	205.809	1.31824	249.431	1271.1	69.0118	7.23408	55.005
TCGA-3A-A9I5-01A-11R-A38C-07	12.9121	5.42273	9.64821	34.1523	9.48329	11.1962	5.5906	20.6294	19.0996	5.30049	61.1532	32.6069	35.5933	139.383	11.7395	29.0597	232.508	45.9176	43.3066	101.323	54.2704	6.18785	79.0592
TCGA-HZ-8005-01A-11R-2204-07	13.9224	12.2136	12.5079	52.9856	30.4063	26.2276	8.96537	47.0861	34.1367	7.00009	122.814	69.2743	46.2052	206.469	19.5678	60.8641	306.197	0.661898	19.5397	430.77	67.4601	19.1024	93.3602
TCGA-2J-AAB9-01A-11R-A41B-07	11.3452	6.87204	9.01342	37.9673	12.0815	16.1413	4.69016	29.9744	27.7031	5.77737	56.2047	39.4971	23.7279	97.4287	11.9106	35.9594	215.567	8.72972	143.112	239.756	60.8941	8.36461	77.7895
TCGA-XN-A8T5-01A-12R-A36G-07	16.7954	10.5825	11.6459	57.6224	15.2965	21.8817	10.0303	36.1436	36.6425	12.3113	60.3142	62.0003	40.2391	124.413	15.9101	32.5072	257.581	0.259023	111.16	424.363	73.6224	11.5295	97.8473
TCGA-HZ-8638-01A-11R-2404-07	19.3973	12.5439	9.89931	42.6778	16.9279	28.9937	7.60266	28.8673	41.7025	15.8201	53.2684	53.2088	42.1989	133.881	16.5203	38.2333	326.783	6.73939	16.098	89.9116	74.2796	9.58432	108.448
TCGA-L1-A7W4-01A-12R-A36G-07	22.0173	9.33859	10.0865	36.4037	42.7799	13.2368	7.91385	37.0295	36.2959	8.53345	65.7735	61.6426	30.8074	142.249	26.4175	84.6102	290.27	0.661018	9.80226	353.319	65.1703	11.2403	117.688
TCGA-3A-A9IJ-01A-11R-A39D-07	12.7465	9.9973	9.30957	33.4786	8.48273	7.95953	3.96495	20.4619	19.7846	3.45194	37.9624	28.8548	11.5334	108.685	6.56818	23.4502	148.405	0.673323	72.4746	12.1525	51.95	16.0088	104.417
TCGA-IB-AAUV-01A-11R-A38C-07	16.4967	12.7251	12.4418	51.9205	15.8308	23.7335	8.41654	39.7821	32.5592	11.4264	58.2162	54.2377	43.1558	125.716	19.3562	30.6089	244.298	1.17851	35.5292	294.128	69.1802	17.8153	110.48
TCGA-FB-AAQ3-01A-11R-A41B-07	7.01115	5.07821	2.31272	26.4194	9.23664	7.54029	6.15808	12.2597	20.6323	3.73079	34.9656	38.7718	21.7339	123.161	10.3683	19.8095	161.064	4.70205	60.4228	396.588	47.5375	3.43632	32.3245
TCGA-RL-AAAS-01A-32R-A39D-07	11.1323	9.73032	9.64386	42.2099	12.6424	14.6916	5.10037	32.6276	33.2693	6.46407	52.532	46.8825	20.2303	140.762	10.9245	26.1608	257.316	2.64107	62.2486	171.494	67.847	11.5354	92.1159
TCGA-IB-7890-01A-12R-2204-07	11.6996	14.6123	12.2571	37.1286	34.4034	42.8427	8.09873	41.4946	40.2756	12.6209	109.778	62.041	76.924	160.617	18.7531	34.9481	285.166	0.319259	123.677	1165.48	74.6923	24.5901	101.742
TCGA-XD-AAUI-01A-42R-A41B-07	14.2376	7.68989	9.7754	49.2796	12.7571	17.3102	6.79651	27.9142	29.1749	7.13275	106.782	50.1154	26.0914	128.056	13.981	35.4759	244.014	2.50451	72.744	381.041	56.3627	8.42919	81.555
TCGA-2J-AABK-01A-31R-A41B-07	17.971	7.21917	8.39797	35.2242	11.0464	13.9206	7.20359	20.805	31.5984	7.97347	54.0386	40.5649	22.214	121.536	12.3058	33.0976	227.077	0.381417	49.4085	99.399	60.8371	8.45967	73.2975
TCGA-IB-A5SS-01A-11R-A32O-07	9.30493	10.0457	9.0823	28.8775	26.0226	21.0633	5.76133	50.327	33.4593	7.26613	74.6992	46.444	32.1953	162.56	12.8322	46.3349	227.402	13.668	138.44	1223.51	63.0577	12.8267	92.5297
TCGA-FB-AAPZ-01A-11R-A41B-07	12.3805	9.92123	9.29628	39.9293	11.4828	19.2839	8.01579	25.7487	36.1845	9.01695	83.0702	56.288	28.8796	151.49	17.4156	43.1409	295.459	10.9304	62.5702	596.647	67.1881	11.4628	109.211
TCGA-2J-AABI-01A-12R-A41B-07	18.9464	12.9911	16.1718	37.4998	19.5336	19.9394	6.7676	36.2743	37.2037	7.31435	69.1627	38.7523	22.4742	147.554	10.7698	57.4135	271.167	0.849759	125.61	465.62	88.827	14.0527	84.0558
TCGA-HZ-7920-01A-11R-2204-07	18.4635	18.7893	22.5829	59.1477	22.809	33.5829	9.18453	46.403	46.7336	17.3696	78.1639	78.6161	49.2593	169.38	21.6506	53.2469	327.601	55.7225	44.2546	209.721	100.322	22.8829	163.009
TCGA-FB-AAPU-01A-31R-A41B-07	9.10517	6.97181	9.88319	32.7608	16.7231	13.1237	12.9158	24.0634	31.7007	11.7851	57.6792	30.5353	24.9622	131.461	21.5441	45.732	240.837	0.499473	178.325	240.771	49.7907	7.06608	90.8163
TCGA-HZ-7922-01A-11R-2156-07	13.2917	10.365	10.7261	39.2415	33.2615	41.6676	10.7576	42.9546	39.7669	8.59032	88.6869	67.1061	62.274	151.53	22.4748	41.122	253.285	9.36111	28.4866	898.636	77.8954	17.7142	84.7034
TCGA-IB-A6UF-01A-23R-A33R-07	20.8401	7.9536	8.29482	33.038	21.9456	15.7895	8.49953	36.8098	39.8378	6.98678	90.8773	60.6432	34.7209	201.483	15.6305	36.1001	293.513	10.544	33.76	309.771	87.1964	9.90926	70.6094
TCGA-OE-A75W-01A-12R-A32O-07	11.8553	4.11345	7.89861	25.2158	8.21478	6.85761	6.62397	21.6333	14.1391	2.96121	59.6119	23.6899	9.2628	105.429	7.19166	15.1213	140.334	2.9273	155.221	676.138	49.5548	5.01209	56.1785
TCGA-3A-A9IZ-01A-12R-A41B-07	14.6918	6.94058	7.61735	42.4454	18.4496	12.3616	15.1905	30.4415	40.0052	7.68784	50.2115	51.8405	48.6724	202.896	16.262	59.7171	279.522	33.1775	306.315	313.864	62.2842	7.23359	103.952
TCGA-2J-AABU-01A-11R-A41B-07	16.0717	10.5325	8.43833	32.6649	18.0457	18.3605	8.98395	27.3926	38.2916	8.22769	66.2797	63.236	31.2989	147.07	12.9966	49.5859	312.474	5.15555	40.5334	586.135	65.9505	11.2581	85.0774
TCGA-HZ-7924-01A-11R-2156-07	17.0967	14.2578	13.2965	41.9812	21.0278	34.3776	11.3826	38.8049	45.4626	17.6297	66.0208	66.5129	55.6199	147.569	15.4411	59.3623	315.615	2.32436	67.2133	66.2652	91.2338	11.2794	113.975
TCGA-HZ-7289-01A-11R-2156-07	6.31007	5.94987	5.40255	25.8387	20.5693	10.5366	7.31501	42.7779	26.9225	3.90723	79.3513	62.3661	42.4839	139.394	5.24956	23.6145	166.034	0.13333	1164.15	60.3782	49.1972	4.69007	85.4805
TCGA-HZ-7926-01A-11R-2156-07	14.16	13.2915	13.0136	44.3761	19.2938	30.2335	11.0567	42.9294	44.0569	17.3003	78.2701	63.1912	53.9847	164.262	19.2766	50.0205	317.702	0.978935	66.3376	114.603	89.3181	12.5914	99.1937
TCGA-RB-AA9M-01A-11R-A39D-07	16.2899	12.1576	14.1752	50.3296	19.7691	31.0439	6.94797	44.6993	43.6161	12.7043	84.0799	66.6128	45.0005	178.472	20.146	43.727	355.922	6.68407	36.8788	611.568	88.8794	14.631	105.485
TCGA-3A-A9IO-01A-11R-A38C-07	17.8668	16.7496	13.9427	45.5054	31.2985	15.2437	4.35693	14.927	29.7786	9.18756	81.6893	38.8538	37.2789	113.772	13.2198	30.1974	228.509	0.80595	381.718	13.0359	45.0722	12.3035	140.19
TCGA-2J-AABH-01A-21R-A41B-07	13.0344	6.09685	5.55372	20.881	9.94404	19.9063	4.25982	26.3214	25.4541	6.21555	82.6627	28.7452	17.6437	110.904	8.48697	28.0057	187.992	1.04282	50.7422	163.646	47.6025	7.90209	53.5404
TCGA-IB-7645-01A-22R-2204-07	16.3015	13.5858	12.62	58.9857	20.4052	48.9673	12.171	36.5746	41.179	13.5673	80.8629	71.3901	59.3432	156.557	20.6114	40.8606	322.482	0.964067	63.3218	299.171	82.7123	17.8852	98.497
TCGA-2J-AABA-01A-21R-A41B-07	12.4324	13.0125	17.8422	28.4118	15.8193	24.5449	8.97196	40.8132	37.9877	13.8768	76.7776	48.3038	42.906	107.924	13.0903	40.0769	229.507	3.7176	70.491	819.852	71.8659	12.3604	101.077
TCGA-FB-AAQ0-01A-31R-A41B-07	11.5149	7.01523	5.73694	34.4785	7.49929	13.7363	6.95673	20.1936	32.6355	8.16072	77.8809	49.9359	17.1142	129.025	16.9909	36.6383	262.671	1.75001	38.0592	443.661	58.8141	8.0219	67.9651
TCGA-FB-AAPQ-01A-11R-A41B-07	8.01156	6.19004	6.79204	66.3667	10.5503	14.413	8.05603	15.0016	28.5232	6.90566	64.6055	26.8457	39.9026	134.011	13.6237	26.994	207.546	5.27275	243.313	478.842	45.3727	7.22335	74.8774
TCGA-2L-AAQL-01A-11R-A38C-07	6.749	6.00812	7.59114	32.6613	8.57019	10.2985	5.04247	27.3744	24.214	3.53708	70.8541	39.8238	17.106	114.628	9.00473	21.3806	221.905	15.4732	89.4952	320.768	47.4379	5.41587	64.9382
TCGA-HZ-7923-01A-12R-2156-07	17.5768	14.2043	12.6869	50.2718	17.7491	30.1829	8.55522	32.1149	44.4646	14.1821	58.3676	56.4173	40.1176	124.542	19.1599	35.3339	253.617	1.86821	28.3825	341.112	88.5063	17.4304	104.113
TCGA-H6-A45N-01A-11R-A26U-07	18.3729	10.041	11.0542	35.4552	14.521	24.0969	5.97537	36.3648	33.5426	10.0226	65.2623	49.0706	33.8375	112.494	15.9237	36.7332	226.534	0.486296	45.5053	374.402	69.9515	12.4285	110.443
TCGA-F2-A44H-01A-11R-A26U-07	7.32321	5.04358	6.08592	21.941	8.54411	14.013	3.15807	18.4176	19.2811	6.39051	36.1593	30.5231	19.4313	76.4616	7.91961	25.91	135.923	1.07065	109.954	280.724	43.8283	8.77881	65.8351
TCGA-IB-7644-01A-11R-2156-07	13.378	16.7692	8.62006	35.7339	25.1308	40.261	15.214	46.2434	55.8178	10.0371	87.2233	87.0613	51.4424	195.993	16.526	55.7734	289.564	0.0901723	37.0005	429.969	81.9016	16.546	69.6056
TCGA-3A-A9IB-01A-21R-A39D-07	13.1381	9.23514	7.70447	35.8925	11.3523	14.0289	6.3657	27.8467	30.0004	7.6132	60.2329	43.091	35.0538	153.191	13.1589	36.1098	248.824	62.8945	81.3479	523.121	49.5933	13.2216	89.8192
TCGA-IB-AAUW-01A-12R-A38C-07	16.5763	13.345	13.5512	46.3456	17.3333	27.1365	8.26537	36.538	41.2822	12.6176	63.5493	64.4814	42.1874	139.462	17.8094	40.2467	280.634	5.37005	50.4212	157.048	73.11	13.2381	94.9336
TCGA-HZ-7919-01A-11R-2156-07	13.5853	13.5664	8.4442	36.5867	22.626	32.0061	13.0643	47.1574	49.0308	15.948	84.1159	77.9535	50.7604	207.47	22.1116	48.908	385.316	2.88286	36.2552	1171.83	83.013	18.0733	75.0921
TCGA-IB-AAUM-01A-11R-A37L-07	10.789	4.65694	6.48055	19.7437	8.13753	10.0192	4.21777	14.1799	23.0352	5.42509	27.7068	19.5005	16.6431	55.5751	7.10006	19.01	120.084	0.083328	89.3907	89.4569	39.3646	4.94034	43.4525
TCGA-HZ-A8P1-01A-11R-A37L-07	12.6837	10.498	9.65129	32.8957	14.2361	22.0058	6.15451	16.26	33.3147	13.5516	73.5301	35.5633	35.4956	143.123	12.8828	45.0687	285.326	1.06726	140.508	153.786	72.0956	6.15887	65.3735
TCGA-2J-AABV-01A-12R-A41B-07	2.32482	1.65563	2.15016	9.23029	2.30681	1.68549	2.00562	7.49585	4.98247	0.83389	14.279	11.8435	3.58128	22.046	1.68497	8.89905	45.0644	0.183627	106.118	5.54005	15.3781	1.51323	18.7314
TCGA-F2-6880-01A-11R-2156-07	3.5417	2.34611	3.32377	8.15871	4.75217	5.23781	1.29481	8.46146	9.82578	2.24335	10.8041	10.8986	6.28679	20.3612	2.87975	10.8716	43.8362	0.0232997	179.128	4.41513	18.55	3.67193	25.5837
TCGA-2L-AAQJ-01A-12R-A39D-07	7.03863	7.10289	6.51496	39.2347	16.7271	15.2107	5.77667	21.2668	27.2895	6.00489	63.6794	41.7532	24.5163	117.707	11.801	30.84	216.229	1.88572	93.9937	150.285	47.6944	6.27192	52.7659
TCGA-HZ-8317-01A-11R-2404-07	9.07439	6.10595	6.56675	29.4868	10.0444	18.3466	3.85179	21.2098	23.79	8.48452	37.0758	33.498	25.7169	84.3373	9.90786	26.4939	202.228	5.66493	78.8762	72.4346	46.553	8.72589	55.5827
TCGA-3A-A9I9-01A-11R-A38C-07	9.35769	4.94353	4.09948	19.7071	8.53437	8.51318	3.74045	19.0734	20.195	4.74687	54.5835	24.5834	17.4052	61.0354	10.2171	14.3229	143.667	0.613026	124.385	176.21	35.9238	4.72185	48.5111
TCGA-FB-AAPY-01A-11R-A41B-07	14.1064	5.44453	5.25749	27.1241	8.84194	10.1929	6.54342	20.3485	25.697	5.96494	47.6431	35.9693	14.7959	87.7311	7.10719	21.1696	177.718	0.620563	35.6189	305.674	49.4547	6.85736	67.7993
TCGA-H6-8124-01A-11R-2404-07	23.2169	14.2616	19.723	36.9095	23.7044	34.3626	10.9676	53.3277	47.0093	12.4075	69.9297	84.1761	43.5709	197.773	17.1885	40.352	324.863	14.7326	75.4001	1073.32	93.6596	15.9103	113.563
TCGA-3E-AAAY-01A-11R-A38C-07	15.7567	9.24	9.46509	41.255	13.0788	17.0734	6.80222	24.0323	34.1577	10.7256	65.0973	54.2435	30.5114	114.217	16.4515	25.3111	290.721	7.73336	81.7087	419.028	70.2405	8.57541	78.102
TCGA-HZ-A9TJ-01A-11R-A41I-07	5.8954	7.33139	6.52408	51.9785	12.1695	15.4093	8.38653	31.3241	27.6134	6.51664	75.2624	54.1623	23.7719	113.051	14.4836	42.8372	238.338	6.42193	21.0515	265.642	64.41	12.593	36.791
TCGA-LB-A8F3-01A-11R-A36G-07	8.327	5.72778	10.6696	32.6833	7.08181	8.69898	5.46624	26.9454	15.1545	3.32481	57.324	33.5082	13.174	93.7802	11.5564	26.1395	206.171	246.598	137.828	210.476	58.1927	5.60516	76.3712
TCGA-US-A77E-01A-11R-A32O-07	12.3311	9.47806	7.36743	44.6233	11.2666	14.946	7.15024	31.6363	32.4867	9.75123	85.9735	57.3431	29.2771	101.323	18.969	26.0756	271.018	5.13205	33.6228	592.963	49.3022	9.13139	86.5321
TCGA-YY-A8LH-01A-11R-A36G-07	18.2339	8.84867	6.25415	25.309	14.1313	14.4417	8.04376	26.4725	34.1185	8.07466	81.8308	49.3722	26.5552	160.055	17.7638	41.6922	352.549	39.0168	109.41	177.423	68.9337	7.12155	61.5806
TCGA-IB-7654-01A-11R-2156-07	8.32209	10.5608	10.09	38.9157	19.4494	26.501	5.97177	26.8761	36.3987	10.0103	68.9042	47.1335	44.4524	117.419	15.1466	44.2014	217.019	2.95247	51.9641	527.558	54.7129	12.3781	62.7137
TCGA-FB-A78T-01A-12R-A32O-07	20.3871	8.55933	6.53944	38.3078	13.6469	15.687	10.1813	30.8298	35.6119	9.08881	69.8219	50.5321	20.8419	118.136	11.4184	27.1599	247.732	0.501331	68.3629	115.768	76.2113	6.92456	55.7067
TCGA-2J-AAB8-01A-12R-A41B-07	16.5084	9.68517	7.22827	39.1908	15.7146	26.4618	9.92152	27.5151	35.9716	11.1245	59.61	53.2793	36.5564	153.588	14.845	48.3927	345.151	41.6069	52.3646	918.992	63.7312	18.0037	101.082
TCGA-FB-A4P6-01A-12R-A26U-07	23.6717	12.716	12.4202	45.6945	17.8161	25.5673	8.87094	33.5872	50.4208	14.0162	65.9299	53.0912	42.1449	108.448	18.8497	36.189	261.478	0.47802	53.0188	131.205	83.8643	11.2322	113.164
TCGA-FB-A7DR-01A-21R-A33R-07	12.1296	9.67709	11.0715	32.8443	13.2013	24.7109	6.9328	33.0518	28.959	9.92696	70.6576	50.801	31.1983	112.413	18.6686	32.4615	237.957	36.4945	42.386	310.826	65.0179	13.0247	95.776
TCGA-H8-A6C1-01A-11R-A32O-07	17.6386	6.34503	5.72219	38.7635	11.9234	15.7544	7.96599	19.5883	30.5454	9.52971	55.7382	50.5645	26.9227	103.254	13.9454	35.7368	246.856	6.37888	86.8246	201.662	60.8187	6.23431	50.3055
TCGA-2J-AABE-01A-12R-A41B-07	12.3902	7.80442	6.60627	24.657	13.6553	22.4745	4.46269	39.2532	34.3377	8.27596	60.4696	56.1747	26.7063	126.98	13.692	28.2405	216.245	10.541	52.2297	369.307	68.162	11.6542	83.0836
TCGA-RB-A7B8-01A-12R-A33R-07	10.7049	6.35047	7.03481	27.0559	9.75542	15.0674	4.8759	26.774	22.9636	6.87756	40.9793	31.3798	20.3259	98.9623	9.31034	21.8589	231.236	0.965381	44.4322	625.428	45.0772	8.38896	60.8949
TCGA-2J-AABO-01A-21R-A41B-07	16.111	9.34047	8.24551	34.6787	14.4872	18.8471	7.20776	31.561	33.8282	7.16872	81.5759	51.6106	31.0251	129.552	11.9151	30.7086	249.906	0.130116	89.3578	781.747	62.8205	9.17938	86.1
TCGA-FB-A5VM-01A-11R-A32O-07	6.46649	4.56928	8.97355	42.0374	12.7015	9.27934	7.93352	29.7039	21.3596	2.29134	79.0212	39.8466	11.6373	139.672	7.31691	39.8394	225.512	0.908656	56.899	415.057	54.6464	6.95539	75.4732
TCGA-HZ-8315-01A-11R-2404-07	15.688	12.2928	9.81502	40.5297	20.5883	30.514	5.79713	28.1914	49.5747	13.5917	60.8466	58.058	38.8243	151.218	19.4508	34.0763	316.664	4.42563	25.7128	918.495	80.4696	13.6354	65.226
TCGA-3A-A9IX-01A-11R-A41B-07	13.322	10.1246	11.1585	35.742	17.9526	23.8628	6.47007	32.6418	37.1166	9.07909	48.7025	43.8109	37.6813	112.27	15.0547	31.0855	209.019	11.0937	57.5983	179.302	65.0814	12.1008	78.2207
TCGA-XD-AAUH-01A-42R-A41B-07	16.4657	13.32	15.6622	53.8271	15.6265	20.885	8.25845	37.8544	35.2635	11.8514	70.6183	52.0499	35.871	124.85	14.9428	35.4877	244.196	1.3936	23.1956	204.17	76.7358	13.5853	116.147
TCGA-HZ-A77O-01A-11R-A33R-07	10.6429	6.63303	6.32975	23.819	12.6569	14.8125	5.18629	29.7329	21.8267	3.98376	56.558	32.7822	22.1113	102.559	8.3378	30.4004	206.746	1.5353	125.862	86.54	51.3251	8.84605	56.0528
TCGA-IB-A5SO-01A-11R-A32O-07	16.1269	9.14945	10.0785	36.5442	13.8071	19.6912	9.04493	25.7587	31.6586	8.9873	48.4672	46.8864	26.2443	128.204	15.2074	28.0668	229.031	5.72906	28.7795	798.175	55.8992	13.079	81.6626
TCGA-F2-6879-01A-11R-2156-07	15.4457	11.5335	8.47589	31.154	25.6413	29.9903	12.2567	36.8713	49.0147	11.6471	98.5141	65.9437	59.5605	193.87	18.0275	61.444	344.601	0.719526	76.2228	616.111	81.5733	14.8092	80.4724
TCGA-2J-AAB4-01A-12R-A41B-07	14.7719	7.88077	7.93621	50.8314	13.8515	14.546	7.74563	26.5734	32.4272	9.50518	57.0285	49.9502	22.3362	159.156	26.895	33.0537	282.855	8.61494	98.2535	571.131	53.4466	11.2494	85.3831
TCGA-US-A774-01A-21R-A32O-07	13.2652	9.63842	9.70165	34.6536	15.439	21.5591	7.28391	36.3298	30.8347	10.5221	64.2438	56.4556	31.7666	116.985	13.244	33.8062	201.761	1.04106	43.7528	166.189	65.4469	11.7493	80.595
TCGA-IB-8126-01A-11R-2404-07	6.72688	5.26411	6.15093	20.8461	6.99637	11.6861	3.91166	11.9178	20.0193	5.81588	23.4765	21.5496	18.7399	51.7105	8.00602	16.4914	103.065	0.340383	88.2712	64.6724	34.5002	6.08512	42.7898
TCGA-F2-A44G-01A-11R-A26U-07	15.2924	16.8438	5.98434	66.1308	16.961	18.5902	11.4955	34.8528	39.329	10.4964	76.5827	71.7045	32.2844	126.78	18.1042	43.3195	249.942	68.636	21.9694	443.596	56.0827	9.80504	95.8924
TCGA-IB-AAUO-01A-12R-A38C-07	18.8423	5.71158	4.87806	33.7148	11.3236	10.9922	7.31327	20.8478	26.6786	7.25269	67.52	38.105	21.6854	145.56	14.9056	24.0575	290.68	5.30878	12.8239	212.851	55.362	5.93259	57.3417
TCGA-2J-AAB6-01A-11R-A41B-07	13.5637	6.45692	7.7463	38.7772	11.8016	19.4585	6.02986	35.6109	25.4069	6.06012	92.6797	50.0283	20.29	152.465	32.1899	30.4657	294.832	0.481225	86.4215	265.213	61.6546	9.79092	105.829
TCGA-2J-AABF-01A-31R-A41B-07	18.1877	10.896	9.38915	49.3359	17.819	32.4391	8.964	37.3186	38.5818	10.0434	71.2094	52.7425	39.1039	142.345	19.6663	38.575	316.28	1.85929	88.6719	290.151	80.8719	12.9194	87.0759
TCGA-HZ-8002-01A-11R-2204-07	20.5302	15.7725	17.9975	55.0612	26.6167	47.9574	9.53978	46.0117	59.1518	15.6063	78.6665	72.2817	59.4696	179.964	21.254	55.9151	356.365	0.999627	32.3965	272.663	94.4978	21.4192	117.723
TCGA-FB-AAQ6-01A-11R-A41B-07	16.5771	8.31314	5.5552	17.8258	11.9469	19.8405	7.04228	21.6816	32.5167	5.9928	80.4638	45.5864	24.411	146.523	9.83605	47.9588	227.668	73.5053	39.7632	427.031	75.2677	8.01783	50.3106
TCGA-IB-7891-01A-11R-2204-07	8.03393	10.7472	9.69315	37.4734	16.8077	25.1427	7.61612	31.5722	31.2423	9.25878	61.1751	56.4886	44.3951	133.198	16.0027	39.2119	223.741	5.06468	71.6248	411.825	58.6639	13.6842	70.3914
TCGA-YB-A89D-01A-12R-A36G-07	13.7716	8.65606	10.1553	36.9798	12.8534	22.0964	5.05188	25.3817	35.1465	8.48649	63.3119	40.495	32.003	141.869	16.3716	33.445	289.042	18.5404	164.306	749.748	54.6956	15.3591	97.7849
TCGA-IB-A5SQ-01A-11R-A32O-07	10.2903	10.7276	13.275	39.0567	19.0937	16.4628	7.71819	39.8503	30.6852	8.92075	68.6013	51.2275	41.164	117.587	15.0378	42.7752	225.759	86.5916	85.848	452.664	61.3137	14.2629	120.139
TCGA-2J-AABP-01A-11R-A41B-07	24.0207	6.44126	17.2128	52.0436	21.6152	12.4168	6.75343	55.2439	23.8109	6.81798	101.307	70.8302	25.0018	146.018	14.3788	23.7363	386.539	0.974867	284.118	571.5	73.2397	11.3991	177.96
TCGA-US-A77G-01A-11R-A32O-07	13.0348	8.21361	5.70855	24.5838	14.2049	20.2938	12.3069	39.1758	41.3491	9.49701	72.8524	60.6407	31.9551	98.7438	16.3259	35.064	274.606	1.66132	132.361	92.2626	71.6877	6.7014	55.1365
TCGA-IB-A7LX-01A-12R-A36G-07	22.5383	9.07189	10.788	30.3728	19.7856	28.7045	8.42774	30.9516	46.8554	7.97014	86.9709	44.2379	36.7803	160.094	35.486	44.7923	376.565	7.77985	23.8646	609.938	123.421	12.6958	90.0193
TCGA-US-A77J-01A-11R-A32O-07	15.1704	8.26776	10.3502	52.4808	11.9665	13.1812	9.38523	38.6442	26.7554	6.65724	53.0637	51.1488	16.2799	125.573	9.87011	25.7236	222.378	60.5129	39.9806	231.293	72.5536	9.14029	109.82
TCGA-PZ-A5RE-01A-11R-A32O-07	9.63201	9.02953	5.42157	29.6898	10.6096	12.6799	7.77884	30.8791	27.1643	5.85947	50.7369	45.0034	16.8326	150.067	10.066	24.5881	266.696	18.0442	17.0665	1036.74	49.1228	8.94888	71.1699
TCGA-HV-A7OL-01A-11R-A33R-07	9.65792	5.18105	5.05256	19.6992	6.94147	5.4676	8.91027	23.1182	17.4207	3.81023	55.2224	43.4074	12.8769	130.532	7.59528	22.3812	210.795	0.604152	136.13	143.992	44.0643	4.37989	51.4254
TCGA-IB-7897-01A-21R-2204-07	19.8055	20.7393	22.027	60.3752	29.0133	51.665	13.1949	40.7362	60.7955	20.86	79.6155	79.0461	63.7476	162.566	30.012	52.8743	349.651	2.50834	23.966	199.447	116.31	26.6176	115
TCGA-3A-A9IV-01A-11R-A41B-07	19.041	23.5524	28.0392	23.3515	11.1462	27.7244	3.91638	26.1901	37.3436	8.42852	99.2565	25.1356	24.6879	102.44	18.3819	40.2712	198.548	1.67904	156.095	616.559	59.0303	19.3701	323.368
TCGA-3A-A9I7-01A-21R-A38C-07	13.5861	8.65547	9.3531	32.0047	13.2824	17.5575	6.97486	31.0774	29.4831	8.47214	57.9318	45.7144	35.3811	101.38	15.3055	31.8947	236.9	20.4746	54.5127	288.872	58.3101	8.9583	84.4085
TCGA-FB-AAPP-01A-12R-A41B-07	19.1468	10.0005	11.8291	34.6732	13.3733	16.1188	5.56276	46.0019	36.1482	8.8325	103.633	58.7526	35.3833	101.468	12.5527	41.385	351.776	0.0563288	4.21902	17.3756	75.6194	6.95244	87.1278
TCGA-F2-A7TX-01A-33R-A38C-07	11.1774	10.0656	8.99437	39.9407	26.8738	17.573	9.33721	30.0185	33.6681	8.29791	57.0624	58.8248	44.7908	190.82	19.4987	46.6021	333.019	4.89695	64.2908	542.468	85.5839	8.77708	61.6781
TCGA-XD-AAUL-01A-21R-A39D-07	11.4639	9.29719	7.3656	39.526	14.6863	20.3514	7.16263	35.8438	33.6951	5.78034	64.0783	57.9963	32.9793	107.139	15.4403	26.8256	258.181	15.4159	67.8852	552.198	47.7067	11.4436	77.175

## Sheet: S2
Table-S2: GSVA pathway enrichment analyses of distinct m6A modification clusters
m6Acluster A vs m6Acluster B
id	logFC	AveExpr	t	P.Value	adj.P.Val	B
HALLMARK_TGF_BETA_SIGNALING	0.343281	-0.0224992	5.99654	1.02536e-08	4.67182e-07	9.52046
HALLMARK_NOTCH_SIGNALING	0.288107	-0.025267	5.87945	1.86873e-08	4.67182e-07	8.94157
HALLMARK_HYPOXIA	0.235436	-0.0307901	5.27735	3.61981e-07	5.67296e-06	6.09177
HALLMARK_APICAL_JUNCTION	0.226331	-0.0198536	5.22954	4.53837e-07	5.67296e-06	5.87502
HALLMARK_PROTEIN_SECRETION	0.308768	-0.0328124	5.07578	9.30216e-07	9.30216e-06	5.18794
HALLMARK_GLYCOLYSIS	0.227379	-0.0368147	4.87165	2.35693e-06	1.96411e-05	4.29983
HALLMARK_UV_RESPONSE_DN	0.261408	-0.0205275	4.75726	3.92198e-06	2.80141e-05	3.81443
HALLMARK_MITOTIC_SPINDLE	0.253457	-0.0261233	4.62818	6.89534e-06	4.30959e-05	3.27754
HALLMARK_EPITHELIAL_MESENCHYMAL_TRANSITION	0.287633	-0.00758693	4.44034	1.53631e-05	8.53505e-05	2.51721
HALLMARK_ESTROGEN_RESPONSE_EARLY	0.167677	-0.0269358	4.38425	1.94235e-05	9.71177e-05	2.2951
HALLMARK_APOPTOSIS	0.190954	-0.0283877	4.21521	3.88643e-05	0.000164718	1.63961
HALLMARK_P53_PATHWAY	0.16378	-0.0367329	4.21099	3.95324e-05	0.000164718	1.62353
HALLMARK_PI3K_AKT_MTOR_SIGNALING	0.191835	-0.0322019	4.13536	5.35552e-05	0.00019886	1.33735
HALLMARK_WNT_BETA_CATENIN_SIGNALING	0.191198	-0.0218229	4.12559	5.56807e-05	0.00019886	1.30069
HALLMARK_HEDGEHOG_SIGNALING	0.180876	-0.0245536	3.86534	0.00015309	0.0005103	0.351111
HALLMARK_HEME_METABOLISM	0.147833	-0.0323896	3.64994	0.000340542	0.00106419	-0.394952
HALLMARK_ANDROGEN_RESPONSE	0.183037	-0.0310611	3.57072	0.000452974	0.00133228	-0.660026
HALLMARK_COAGULATION	0.141567	-0.00341278	3.46118	0.000666826	0.00185114	-1.01822
HALLMARK_ESTROGEN_RESPONSE_LATE	0.123417	-0.0287129	3.44584	0.000703432	0.00185114	-1.06762
HALLMARK_UNFOLDED_PROTEIN_RESPONSE	0.180092	-0.0484137	3.38811	0.000858683	0.00214671	-1.25172
HALLMARK_KRAS_SIGNALING_UP	0.142306	-0.0167545	3.21267	0.00154956	0.00368942	-1.7943
HALLMARK_DNA_REPAIR	0.155026	-0.0448105	3.18546	0.00169447	0.00385108	-1.87614
HALLMARK_APICAL_SURFACE	0.119091	-0.0144626	3.07032	0.00245799	0.00534346	-2.21557
HALLMARK_ANGIOGENESIS	0.153253	-0.0114238	2.87769	0.00447383	0.00899622	-2.75808
HALLMARK_UV_RESPONSE_UP	0.110195	-0.0368603	2.8759	0.00449811	0.00899622	-2.76296
HALLMARK_MTORC1_SIGNALING	0.161378	-0.0434017	2.84306	0.00496682	0.00955158	-2.8522
HALLMARK_IL2_STAT5_SIGNALING	0.123304	-0.0218381	2.67568	0.00812181	0.0148174	-3.2924
HALLMARK_PEROXISOME	0.109543	-0.0338013	2.66821	0.00829772	0.0148174	-3.31148
HALLMARK_INTERFERON_ALPHA_RESPONSE	0.18068	-0.022663	2.60847	0.00983254	0.0169527	-3.46223
HALLMARK_MYOGENESIS	0.102805	-0.020139	2.53363	0.0121124	0.0201873	-3.64658
HALLMARK_COMPLEMENT	0.11713	-0.0171932	2.48546	0.0138192	0.022289	-3.7626
HALLMARK_TNFA_SIGNALING_VIA_NFKB	0.132514	-0.0210919	2.33945	0.0203713	0.0318302	-4.10151

## Sheet: S3
Table-S3: Relative Fractions of tumor-infiltrating immune cells of 178 PDAC patients in ssGSEA
id	Activated.B.cellna	Activated.CD4.T.cellna	Activated.CD8.T.cellna	Activated.dendritic.cellna	CD56bright.natural.killer.cellna	CD56dim.natural.killer.cellna	Eosinophilna	Gamma.delta.T.cellna	Immature..B.cellna	Immature.dendritic.cellna	MDSCna	Macrophagena	Mast.cellna	Monocytena	Natural.killer.T.cellna	Natural.killer.cellna	Neutrophilna	Plasmacytoid.dendritic.cellna	Regulatory.T.cellna	T.follicular.helper.cellna	Type.1.T.helper.cellna	Type.17.T.helper.cellna	Type.2.T.helper.cellna
TCGA_TCGA-XN-A8T3	0.301427	0.634165	0.738729	0.525558	0.734062	0.746676	0.291011	0.662757	0.329152	0.753269	0.810819	0.512668	0.506897	0.804294	0.499748	0.758784	0.0862478	0.751557	0.684273	0.612566	0.608938	0.492129	0.591829
TCGA_TCGA-HZ-7918	0.626416	0.756667	0.878461	0.646162	0.74377	0.778857	0.356103	0.73543	0.592304	0.813122	0.940573	0.632611	0.658192	0.84137	0.623863	0.786559	0.315147	0.780577	0.851262	0.688883	0.698889	0.56052	0.655689
TCGA_TCGA-IB-7887	0.301611	0.611457	0.741755	0.591581	0.722381	0.806664	0.258509	0.706805	0.35191	0.78012	0.863465	0.4908	0.509949	0.800493	0.511836	0.76732	0.433347	0.796138	0.712486	0.653123	0.640823	0.516015	0.622508
TCGA_TCGA-3A-A9IN	0.273575	0.396935	0.643739	0.399794	0.671809	0.767758	0.365339	0.608019	0.297703	0.714594	0.688474	0.42754	0.570156	0.792971	0.43498	0.669001	0.185008	0.718338	0.640716	0.56919	0.551791	0.452948	0.411664
TCGA_TCGA-F2-7276	0.662008	0.673772	0.775415	0.623474	0.734766	0.755529	0.430393	0.750394	0.631671	0.814785	0.918696	0.600016	0.698028	0.851979	0.590591	0.775295	0.422202	0.816611	0.823227	0.68551	0.685773	0.542744	0.610644
TCGA_TCGA-HV-A5A5	0.383355	0.624979	0.711893	0.652321	0.737756	0.78684	0.31906	0.706407	0.421788	0.823924	0.879761	0.535716	0.494697	0.82576	0.507134	0.735758	0.373357	0.774983	0.748098	0.664938	0.634395	0.582636	0.625861
TCGA_TCGA-IB-7893	0.308875	0.677969	0.638902	0.603748	0.747387	0.743489	0.33589	0.742872	0.428323	0.830163	0.863843	0.566145	0.612381	0.798289	0.563018	0.738693	0.219578	0.782835	0.81622	0.687297	0.642349	0.448899	0.686515
TCGA_TCGA-2L-AAQE	0.568943	0.660408	0.739257	0.481192	0.734622	0.792929	0.274294	0.715877	0.540856	0.741255	0.767442	0.519121	0.51349	0.853168	0.507972	0.714829	0.15664	0.755403	0.628428	0.593687	0.619918	0.508402	0.636011
TCGA_TCGA-HZ-8003	0.630185	0.722791	0.815249	0.634964	0.741068	0.780803	0.377026	0.728717	0.621336	0.815754	0.940199	0.611023	0.658456	0.84872	0.549807	0.770124	0.414699	0.821287	0.847355	0.691459	0.672228	0.548045	0.631395
TCGA_TCGA-YH-A8SY	0.259381	0.648238	0.623458	0.590028	0.727758	0.82502	0.34346	0.694604	0.349198	0.728566	0.831891	0.476458	0.46978	0.777703	0.545354	0.714402	0.31824	0.778235	0.746956	0.612792	0.595016	0.48982	0.609503
TCGA_TCGA-M8-A5N4	0.302375	0.628233	0.652976	0.59419	0.69799	0.805302	0.317775	0.705601	0.395807	0.73957	0.907984	0.574521	0.545265	0.824419	0.563864	0.735275	0.425385	0.785973	0.793323	0.657014	0.627956	0.555514	0.591391
TCGA_TCGA-2J-AABT	0.383674	0.628149	0.699886	0.607362	0.709181	0.793677	0.369477	0.737846	0.482128	0.778855	0.918364	0.595397	0.603885	0.838868	0.540445	0.778121	0.37038	0.812022	0.800517	0.66833	0.67541	0.529873	0.64292
TCGA_TCGA-IB-AAUU	0.312894	0.629499	0.666589	0.627426	0.756986	0.815534	0.314038	0.75604	0.364297	0.773056	0.889269	0.560423	0.560606	0.83443	0.541986	0.714141	0.40152	0.787699	0.779612	0.63861	0.634055	0.608912	0.609455
TCGA_TCGA-IB-A5ST	0.842839	0.720858	0.828899	0.629239	0.762634	0.770222	0.384361	0.77227	0.80777	0.776622	0.943511	0.679338	0.681139	0.881187	0.548418	0.771789	0.50679	0.826769	0.828664	0.721818	0.72026	0.53373	0.589851
TCGA_TCGA-3A-A9IU	0.45021	0.581229	0.615821	0.559008	0.729512	0.802432	0.256776	0.656942	0.450572	0.733645	0.802716	0.533412	0.51277	0.80898	0.470815	0.713978	0.203999	0.7697	0.646696	0.601981	0.581711	0.519203	0.586731
TCGA_TCGA-2J-AAB1	0.387922	0.67167	0.777302	0.601548	0.749844	0.79609	0.313316	0.707203	0.417517	0.755367	0.859391	0.536256	0.563044	0.835765	0.536931	0.738703	0.234973	0.76036	0.739519	0.645262	0.650318	0.618325	0.641352
TCGA_TCGA-IB-A6UG	0.574044	0.650429	0.715204	0.563478	0.744354	0.791855	0.302933	0.678329	0.542265	0.746759	0.792625	0.488957	0.481328	0.814911	0.457652	0.709279	0.23907	0.746893	0.655732	0.569231	0.575222	0.516736	0.600886
TCGA_TCGA-3A-A9J0	0.410934	0.645111	0.651482	0.549285	0.718446	0.801519	0.308461	0.713341	0.465962	0.729328	0.825002	0.508829	0.546939	0.811278	0.509081	0.721922	0.215264	0.778753	0.71207	0.602852	0.614298	0.481412	0.569216
TCGA_TCGA-IB-AAUQ	0.286032	0.597396	0.636092	0.554409	0.738065	0.806117	0.298765	0.686926	0.317408	0.762306	0.81333	0.532244	0.512286	0.790833	0.502469	0.730696	0.180516	0.749349	0.72641	0.600095	0.593025	0.514031	0.597707
TCGA_TCGA-Q3-AA2A	0.316261	0.603174	0.677492	0.59278	0.736141	0.798402	0.320112	0.724844	0.343842	0.70362	0.837433	0.515524	0.422966	0.801197	0.490091	0.717144	0.153433	0.772745	0.705241	0.575672	0.577686	0.616795	0.566394
TCGA_TCGA-FB-AAQ2	0.49693	0.682827	0.650811	0.489511	0.689682	0.791596	0.256222	0.695119	0.458796	0.743501	0.731331	0.431916	0.456786	0.798118	0.478491	0.686483	0.147399	0.726821	0.686789	0.584344	0.551391	0.442175	0.600173
TCGA_TCGA-2L-AAQM	0.090195	0.345379	0.661092	0.362344	0.636499	0.894301	0.151513	0.623674	0.189331	0.605879	0.673202	0.284988	0.427167	0.810456	0.395125	0.636156	0.264501	0.728759	0.538946	0.518237	0.481235	0.42783	0.470308
TCGA_TCGA-IB-7649	0.535791	0.663091	0.787506	0.688574	0.768992	0.764977	0.330243	0.779254	0.546692	0.846651	0.923268	0.66368	0.693149	0.870799	0.583469	0.776643	0.307871	0.788871	0.834812	0.689377	0.673141	0.590833	0.654271
TCGA_TCGA-F2-A8YN	0.229122	0.569778	0.632684	0.576437	0.733473	0.779647	0.222056	0.71281	0.306057	0.783248	0.843393	0.516242	0.454858	0.846631	0.522085	0.700242	0.407272	0.779421	0.707679	0.619915	0.613677	0.555067	0.610695
TCGA_TCGA-HZ-A49I	0.5135	0.605361	0.732797	0.657909	0.726509	0.82651	0.363117	0.714127	0.503056	0.814995	0.907164	0.637437	0.588909	0.868672	0.52769	0.751613	0.297858	0.789647	0.79548	0.687426	0.659264	0.557774	0.56228
TCGA_TCGA-HV-A5A4	0.332039	0.62298	0.688924	0.563756	0.734137	0.807494	0.298745	0.674217	0.349259	0.752816	0.837398	0.518499	0.429876	0.793737	0.532956	0.717139	0.140134	0.723536	0.697039	0.639548	0.613958	0.551039	0.613307
TCGA_TCGA-HZ-8636	0.342517	0.680331	0.680337	0.634545	0.7192	0.811163	0.321391	0.724495	0.438945	0.784329	0.899909	0.574431	0.637671	0.820126	0.523293	0.749749	0.332921	0.794073	0.867374	0.679513	0.650326	0.571165	0.63735
TCGA_TCGA-FB-A4P5	0.783085	0.724278	0.880202	0.61979	0.74787	0.779019	0.386023	0.742454	0.714538	0.779808	0.961749	0.616621	0.61765	0.85968	0.57101	0.762061	0.277648	0.803185	0.862211	0.688774	0.70458	0.490735	0.620222
TCGA_TCGA-2L-AAQA	0.105295	0.682832	0.62819	0.514001	0.715619	0.797282	0.281612	0.67808	0.261254	0.690171	0.790388	0.437513	0.485397	0.767656	0.505074	0.674637	0.294874	0.74601	0.666699	0.560795	0.559187	0.534695	0.630304
TCGA_TCGA-HZ-A4BH	0.594768	0.745316	0.776517	0.600936	0.749532	0.780063	0.377192	0.714084	0.605438	0.77509	0.871546	0.597439	0.567623	0.810381	0.559201	0.761527	0.202344	0.771334	0.794052	0.679004	0.670549	0.548658	0.656667
TCGA_TCGA-2J-AABR	0.542577	0.716828	0.817356	0.640163	0.757001	0.769548	0.401527	0.729335	0.539018	0.808509	0.902993	0.596057	0.62576	0.853858	0.582894	0.771375	0.335386	0.804006	0.781715	0.672276	0.681327	0.604085	0.642364
TCGA_TCGA-IB-A5SP	0.225941	0.598819	0.679305	0.542212	0.727106	0.844944	0.259991	0.701569	0.270491	0.725195	0.818352	0.449102	0.451732	0.819412	0.480296	0.708511	0.28831	0.747724	0.675349	0.589571	0.572917	0.558479	0.585643
TCGA_TCGA-IB-AAUN	0.452865	0.665857	0.679082	0.561895	0.728616	0.76499	0.305097	0.715031	0.43507	0.736875	0.802218	0.485501	0.485556	0.798756	0.521416	0.699585	0.224071	0.759703	0.698727	0.621374	0.593174	0.559286	0.619549
TCGA_TCGA-HZ-A49G	0.393201	0.620106	0.74171	0.639972	0.747009	0.804226	0.324977	0.730901	0.464879	0.805913	0.952357	0.642895	0.655657	0.849796	0.523894	0.75305	0.241498	0.785708	0.849366	0.665733	0.676674	0.550775	0.597367
TCGA_TCGA-S4-A8RP	0.362234	0.598649	0.693766	0.585125	0.716041	0.775784	0.261965	0.723783	0.358273	0.760478	0.844006	0.532072	0.523458	0.808707	0.496294	0.715907	0.21794	0.763597	0.734996	0.616603	0.601842	0.560453	0.595712
TCGA_TCGA-HZ-A49H	0.563062	0.701501	0.82606	0.613753	0.758282	0.790326	0.433762	0.709058	0.52645	0.810561	0.923387	0.594913	0.707939	0.847567	0.560731	0.76501	0.461005	0.80441	0.774809	0.666306	0.688963	0.571813	0.650245
TCGA_TCGA-S4-A8RM	0.284998	0.630098	0.70339	0.485852	0.727489	0.774735	0.303184	0.622419	0.322261	0.712297	0.78107	0.444939	0.36686	0.800472	0.463458	0.676591	0.19745	0.711651	0.570965	0.567161	0.586701	0.57448	0.607834
TCGA_TCGA-IB-AAUP	0.907706	0.757885	0.867275	0.623555	0.754643	0.803336	0.386503	0.718198	0.871749	0.749601	0.944176	0.593429	0.642021	0.870935	0.560112	0.772977	0.271064	0.792639	0.840814	0.725484	0.708363	0.484576	0.625924
TCGA_TCGA-3A-A9IL	0.207814	0.334742	0.574153	0.413919	0.623504	0.741296	0.332916	0.574041	0.188	0.698034	0.683735	0.349729	0.423623	0.840446	0.437973	0.615133	0.128005	0.737963	0.606302	0.51896	0.473402	0.457407	0.43578
TCGA_TCGA-IB-7652	0.440125	0.64348	0.671089	0.673046	0.721663	0.797145	0.351363	0.73652	0.493883	0.828137	0.914408	0.622508	0.679749	0.859115	0.565419	0.769115	0.343447	0.8051	0.842521	0.703325	0.667675	0.552272	0.641089
TCGA_TCGA-HV-AA8X	0.245245	0.604607	0.619774	0.510099	0.730309	0.792933	0.247155	0.644128	0.279523	0.741595	0.705552	0.46018	0.398256	0.795158	0.468946	0.669487	0.292597	0.732759	0.58674	0.562488	0.56396	0.541231	0.640863
TCGA_TCGA-HZ-A77Q	0.679754	0.684292	0.790528	0.681402	0.772751	0.788764	0.399943	0.753072	0.68985	0.795474	0.947864	0.701827	0.700567	0.865836	0.579608	0.800544	0.46169	0.84999	0.848049	0.705274	0.71207	0.53285	0.649734
TCGA_TCGA-FB-A545	0.218986	0.553358	0.546513	0.504448	0.716453	0.819467	0.225147	0.601399	0.24582	0.691676	0.691292	0.358691	0.4004	0.768226	0.481497	0.707013	0.152233	0.7403	0.551138	0.495368	0.507537	0.497479	0.586512
TCGA_TCGA-LB-A9Q5	0.405388	0.642132	0.718355	0.622844	0.742275	0.811343	0.376723	0.731628	0.477117	0.819419	0.91599	0.589811	0.627898	0.840241	0.556587	0.751531	0.450895	0.817474	0.808694	0.659328	0.664833	0.53017	0.601159
TCGA_TCGA-HZ-A8P0	0.398998	0.564292	0.654928	0.552886	0.742268	0.807144	0.216196	0.643923	0.395999	0.772215	0.827184	0.489155	0.428689	0.785402	0.505369	0.722694	0.330918	0.758125	0.63864	0.607714	0.599985	0.559209	0.586588
TCGA_TCGA-S4-A8RO	0.230049	0.728254	0.666267	0.596971	0.705435	0.81141	0.237734	0.697901	0.330727	0.767766	0.809795	0.507404	0.494096	0.803142	0.484345	0.679366	0.151052	0.721983	0.733331	0.610522	0.572682	0.475506	0.605817
TCGA_TCGA-3A-A9IC	0.287	0.65367	0.666002	0.582423	0.734575	0.794692	0.36074	0.702664	0.35259	0.799273	0.851442	0.555432	0.559581	0.810026	0.550396	0.729907	0.404765	0.783885	0.726816	0.642049	0.626428	0.532573	0.654631
TCGA_TCGA-HZ-8519	0.445655	0.625965	0.767727	0.58872	0.705801	0.73536	0.386352	0.687411	0.449451	0.808108	0.869861	0.55708	0.650705	0.850641	0.509877	0.7296	0.349272	0.786091	0.743592	0.650885	0.656221	0.472163	0.604839
TCGA_TCGA-3A-A9IR	0.174141	0.309686	0.580533	0.405836	0.614363	0.790261	0.228423	0.54977	0.199229	0.572265	0.582439	0.258215	0.424577	0.782674	0.278834	0.565861	0.215491	0.700024	0.460013	0.483054	0.418394	0.479483	0.289313
TCGA_TCGA-HV-AA8V	0.353783	0.546929	0.66296	0.631305	0.72857	0.801738	0.297768	0.743058	0.378118	0.819149	0.866601	0.560135	0.551308	0.822391	0.535221	0.741135	0.203339	0.779382	0.801083	0.668365	0.62033	0.549075	0.599426
TCGA_TCGA-Q3-A5QY	0.930209	0.763058	0.89083	0.677161	0.726076	0.78718	0.481157	0.753689	0.916859	0.750842	0.983458	0.641269	0.602211	0.905131	0.58642	0.765635	0.275481	0.795849	0.84914	0.729249	0.717649	0.476212	0.637442
TCGA_TCGA-HZ-A9TJ	0.193175	0.606116	0.583085	0.501	0.70548	0.761629	0.284747	0.649367	0.263529	0.799228	0.752701	0.443752	0.347953	0.760481	0.436277	0.717673	0.117568	0.720878	0.64326	0.600848	0.578065	0.521929	0.614563
TCGA_TCGA-FB-AAPS	0.664542	0.661814	0.796766	0.603129	0.743076	0.792799	0.339832	0.72431	0.63693	0.760214	0.923527	0.650308	0.510241	0.825802	0.532516	0.772382	0.176528	0.800569	0.828994	0.678898	0.680921	0.464598	0.611339
TCGA_TCGA-LB-A7SX	0.379585	0.641841	0.666408	0.455556	0.71239	0.75016	0.319218	0.650633	0.342604	0.719884	0.815491	0.431335	0.339125	0.806495	0.443876	0.7032	0.335842	0.749227	0.598003	0.525062	0.55994	0.493741	0.586842
TCGA_TCGA-IB-AAUS	0.548164	0.698889	0.812314	0.697878	0.770051	0.782998	0.415512	0.778303	0.579536	0.846253	1	0.707398	0.70479	0.882154	0.612324	0.78233	0.448906	0.845654	0.915981	0.710091	0.712498	0.51862	0.638851
TCGA_TCGA-HV-A7OP	0.236841	0.519901	0.61104	0.500002	0.687084	0.759561	0.170801	0.583077	0.149773	0.657155	0.704487	0.362138	0.30381	0.827886	0.429144	0.589707	0.104456	0.679354	0.480457	0.482661	0.454016	0.403515	0.5214
TCGA_TCGA-FB-AAQ1	0.30885	0.621175	0.663217	0.62411	0.718159	0.77136	0.287006	0.717541	0.32887	0.787906	0.870885	0.569465	0.512485	0.83292	0.500124	0.738246	0.211878	0.721796	0.781874	0.6172	0.593828	0.530268	0.607628
TCGA_TCGA-IB-7888	0.751423	0.721148	0.805207	0.63357	0.735282	0.76833	0.422556	0.731767	0.701883	0.803017	0.95709	0.626116	0.679923	0.854944	0.560308	0.790044	0.490024	0.814705	0.811	0.713255	0.698925	0.548815	0.678206
TCGA_TCGA-F2-7273	0.495535	0.658484	0.745813	0.666941	0.72228	0.767546	0.428687	0.715903	0.517069	0.843575	0.928006	0.648175	0.652434	0.870245	0.579108	0.807121	0.389968	0.818485	0.832117	0.693459	0.689852	0.566379	0.625308
TCGA_TCGA-2L-AAQI	0.337216	0.615388	0.63739	0.536091	0.743057	0.759694	0.298749	0.686315	0.304892	0.7694	0.785127	0.486375	0.439282	0.810533	0.509254	0.694478	0.245898	0.729235	0.618103	0.604915	0.604088	0.534378	0.596945
TCGA_TCGA-XD-AAUG	0.513948	0.542143	0.676869	0.593552	0.733863	0.763059	0.427093	0.675485	0.464553	0.779623	0.853066	0.58849	0.645198	0.806342	0.523479	0.753339	0.24784	0.781902	0.752565	0.667269	0.647449	0.529155	0.555335
TCGA_TCGA-3A-A9IS	0.0898425	0.335991	0.493137	0.316394	0.542049	0.661105	0.284404	0.563822	0.129286	0.65148	0.484721	0.236416	0.295671	0.760574	0.310823	0.568947	0.109675	0.663424	0.462593	0.473074	0.349687	0.347826	0.468311
TCGA_TCGA-IB-AAUT	0.514683	0.607212	0.817405	0.638665	0.738921	0.788746	0.388872	0.695798	0.516543	0.816912	0.918217	0.592057	0.594317	0.844414	0.539164	0.779472	0.247395	0.803989	0.78149	0.67306	0.665737	0.558718	0.581551
TCGA_TCGA-Z5-AAPL	0.972959	0.838224	0.918428	0.652403	0.739363	0.81965	0.485775	0.713458	0.951392	0.736486	0.953595	0.56092	0.586027	0.881251	0.593065	0.750582	0.253806	0.789872	0.827814	0.687658	0.700757	0.480811	0.637877
TCGA_TCGA-HZ-A4BK	0.469434	0.630803	0.754524	0.619286	0.753902	0.799209	0.299208	0.699884	0.455332	0.792132	0.886696	0.592706	0.579965	0.847643	0.541347	0.742341	0.310678	0.773745	0.77272	0.663043	0.659646	0.591848	0.621793
TCGA_TCGA-US-A776	0.269316	0.533892	0.621529	0.390762	0.713788	0.826879	0.197302	0.590986	0.193213	0.648441	0.62276	0.386281	0.279377	0.777394	0.395187	0.582011	0.205071	0.740156	0.414765	0.422686	0.442873	0.477438	0.551902
TCGA_TCGA-IB-7889	0.691352	0.678434	0.825866	0.653472	0.753924	0.767047	0.348903	0.74558	0.635339	0.784594	0.923241	0.622264	0.67599	0.869209	0.554553	0.760428	0.307645	0.767939	0.812785	0.690962	0.665995	0.570284	0.634229
TCGA_TCGA-IB-AAUR	0.911718	0.713076	0.892662	0.658534	0.753727	0.781269	0.450262	0.713692	0.895628	0.776478	0.972927	0.662609	0.708847	0.891141	0.572668	0.766579	0.315567	0.813476	0.831305	0.722569	0.726812	0.52558	0.621812
TCGA_TCGA-IB-A7M4	0.564793	0.701686	0.785288	0.556828	0.798498	0.835084	0.236658	0.714078	0.555475	0.759794	0.836714	0.48743	0.467829	0.808225	0.524728	0.717139	0.38063	0.752301	0.722755	0.607037	0.61423	0.521032	0.637261
TCGA_TCGA-3A-A9IH	0.386046	0.611039	0.631019	0.593912	0.732122	0.809263	0.256801	0.693236	0.38587	0.750191	0.797648	0.500015	0.479152	0.823236	0.477643	0.716945	0.232599	0.754462	0.68912	0.608534	0.608294	0.546587	0.633478
TCGA_TCGA-HV-A5A6	0.119881	0.597406	0.599738	0.551933	0.742732	0.783815	0.272775	0.687237	0.2691	0.745692	0.77709	0.492046	0.402178	0.774194	0.508214	0.710391	0.236771	0.787134	0.683059	0.571379	0.580744	0.525076	0.639717
TCGA_TCGA-HZ-8001	0.674161	0.670428	0.821736	0.62361	0.776969	0.747111	0.395785	0.753549	0.599303	0.827953	0.938968	0.642135	0.780286	0.878708	0.589694	0.774436	0.443767	0.822781	0.812274	0.685864	0.672664	0.508876	0.633558
TCGA_TCGA-3E-AAAZ	0.363679	0.593681	0.655495	0.52033	0.724644	0.77071	0.318646	0.713763	0.356514	0.748396	0.777367	0.478586	0.534893	0.762483	0.492902	0.7372	0.26206	0.76414	0.658886	0.587048	0.603068	0.497251	0.637851
TCGA_TCGA-IB-7885	0.572618	0.707836	0.763333	0.652587	0.735182	0.819297	0.354886	0.785378	0.585926	0.801974	0.920002	0.638965	0.608908	0.853936	0.57632	0.749697	0.4877	0.807899	0.842662	0.677774	0.700578	0.586204	0.652852
TCGA_TCGA-IB-7651	0.524899	0.700464	0.773957	0.614009	0.73903	0.798529	0.272929	0.763396	0.541836	0.770348	0.918815	0.55626	0.612772	0.833131	0.592243	0.787044	0.276097	0.790892	0.824051	0.678609	0.673179	0.548145	0.660042
TCGA_TCGA-US-A779	0.302048	0.495331	0.578496	0.474345	0.71432	0.819056	0.266695	0.664267	0.243616	0.724238	0.698837	0.427801	0.392058	0.822588	0.444739	0.641321	0.0753754	0.694327	0.561745	0.55364	0.525275	0.580078	0.482416
TCGA_TCGA-HZ-7925	0.269378	0.67155	0.678819	0.626509	0.753627	0.781996	0.385774	0.745058	0.410265	0.791423	0.881981	0.620154	0.595514	0.823465	0.551616	0.767554	0.486049	0.817496	0.77867	0.670309	0.650901	0.518632	0.678157
TCGA_TCGA-IB-7886	0.379854	0.705685	0.744806	0.574109	0.742126	0.800002	0.377105	0.747265	0.476085	0.780256	0.892359	0.58213	0.615817	0.829687	0.572864	0.759883	0.426779	0.781736	0.814107	0.675119	0.65286	0.555494	0.676708
TCGA_TCGA-IB-8127	0.386821	0.664476	0.743945	0.635058	0.765702	0.786404	0.292611	0.754741	0.446009	0.778059	0.878334	0.577305	0.618884	0.824539	0.526045	0.747849	0.297943	0.787107	0.791506	0.662788	0.659859	0.542993	0.605419
TCGA_TCGA-HZ-8637	0.748637	0.798576	0.867441	0.669916	0.751012	0.769002	0.370269	0.766177	0.719361	0.811759	0.987555	0.680281	0.637745	0.883244	0.53988	0.792219	0.467656	0.788566	0.908141	0.730317	0.717837	0.518949	0.634955
TCGA_TCGA-HZ-A77P	0.317965	0.560846	0.73109	0.576409	0.722934	0.772616	0.328261	0.739934	0.36065	0.793212	0.877465	0.571551	0.641863	0.821429	0.536503	0.755982	0.29785	0.824633	0.768342	0.645906	0.652708	0.53164	0.617174
TCGA_TCGA-IB-7646	0.324389	0.775199	0.714538	0.641609	0.783067	0.789794	0.382215	0.756853	0.468886	0.810276	0.907774	0.563884	0.670662	0.807611	0.607321	0.769118	0.429575	0.806723	0.857169	0.693658	0.657856	0.532067	0.696215
TCGA_TCGA-HV-A5A3	0.109819	0.549514	0.589491	0.557609	0.730426	0.823954	0.242014	0.652164	0.282767	0.751415	0.754253	0.419081	0.301097	0.785183	0.466951	0.710919	0.205128	0.76247	0.639832	0.574706	0.55663	0.535905	0.56009
TCGA_TCGA-3A-A9I5	0.516969	0.617151	0.645027	0.554292	0.717551	0.788861	0.263977	0.679245	0.465028	0.744917	0.768099	0.512528	0.42554	0.880699	0.471058	0.693708	0.359114	0.752713	0.600569	0.590856	0.581762	0.523438	0.553208
TCGA_TCGA-HZ-8005	0.186941	0.661863	0.711865	0.576457	0.736409	0.807823	0.229957	0.754391	0.415964	0.721011	0.891602	0.508245	0.564499	0.791675	0.584645	0.759856	0.252733	0.774687	0.83661	0.654957	0.643809	0.504746	0.616512
TCGA_TCGA-2J-AAB9	0.434507	0.616623	0.730416	0.617027	0.741792	0.767422	0.321857	0.7128	0.393848	0.759439	0.858556	0.559195	0.590725	0.822023	0.544013	0.753925	0.245128	0.770719	0.752198	0.663091	0.647199	0.52002	0.616552
TCGA_TCGA-XN-A8T5	0.795744	0.672428	0.858272	0.566972	0.751656	0.784878	0.427539	0.719104	0.765386	0.776137	0.905252	0.551559	0.698448	0.871527	0.559593	0.773443	0.275215	0.819971	0.769264	0.6857	0.722498	0.531456	0.619539
TCGA_TCGA-HZ-8638	0.349544	0.69816	0.765775	0.560355	0.704696	0.753892	0.309619	0.726004	0.380854	0.788249	0.78827	0.473428	0.545515	0.799698	0.522021	0.71704	0.490396	0.784959	0.628274	0.572994	0.617685	0.568213	0.661814
TCGA_TCGA-L1-A7W4	0.158945	0.663227	0.55946	0.461363	0.689133	0.722139	0.288379	0.67023	0.301741	0.712584	0.7394	0.392376	0.422507	0.782696	0.434048	0.675464	0.182835	0.79674	0.598007	0.525229	0.560952	0.455317	0.594615
TCGA_TCGA-3A-A9IJ	0	0.273712	0.483934	0.346445	0.638084	0.669689	0.300862	0.582485	0.085308	0.659193	0.544412	0.379563	0.469513	0.789145	0.332902	0.589875	0.0742392	0.702616	0.527188	0.516326	0.434648	0.379499	0.339817
TCGA_TCGA-IB-AAUV	0.686646	0.61512	0.828843	0.604746	0.735326	0.716858	0.372588	0.762519	0.642665	0.805892	0.964476	0.635796	0.716468	0.849428	0.570017	0.772601	0.39655	0.82972	0.833468	0.690113	0.709324	0.455974	0.587847
TCGA_TCGA-FB-AAQ3	0.254729	0.642111	0.745432	0.564199	0.749217	0.785541	0.287888	0.733328	0.293593	0.721702	0.832105	0.506895	0.456388	0.818855	0.526714	0.717693	0.294565	0.761943	0.680499	0.61444	0.607442	0.567962	0.642998
TCGA_TCGA-RL-AAAS	0.72701	0.646962	0.85374	0.623417	0.75915	0.77465	0.365455	0.727995	0.655879	0.796966	0.921846	0.618765	0.693544	0.862478	0.579531	0.77427	0.255819	0.789744	0.820322	0.685358	0.696347	0.575577	0.644682
TCGA_TCGA-IB-7890	0.387192	0.590897	0.604726	0.564048	0.73612	0.765642	0.326574	0.713466	0.423494	0.786622	0.859498	0.568293	0.629869	0.787328	0.538686	0.747524	0.286912	0.772378	0.814514	0.674201	0.610605	0.476462	0.650889
TCGA_TCGA-XD-AAUI	0.661477	0.707776	0.712719	0.556721	0.750924	0.8231	0.33518	0.72755	0.620248	0.773294	0.851289	0.5684	0.595963	0.850823	0.552469	0.733809	0.323443	0.777496	0.786473	0.657151	0.660539	0.553372	0.589726
TCGA_TCGA-2J-AABK	0.387909	0.628241	0.681256	0.55709	0.750919	0.759601	0.29376	0.665221	0.343972	0.769136	0.78031	0.454112	0.50156	0.796839	0.468416	0.682111	0.29021	0.727196	0.599216	0.572581	0.568959	0.539642	0.609929
TCGA_TCGA-IB-A5SS	0.370635	0.654515	0.705307	0.631847	0.748194	0.814362	0.331304	0.769093	0.428268	0.776265	0.895775	0.610633	0.556401	0.838961	0.555266	0.729233	0.31367	0.804596	0.84507	0.67699	0.653709	0.551363	0.640563
TCGA_TCGA-FB-AAPZ	0.445753	0.714434	0.760055	0.625301	0.74954	0.784496	0.380717	0.737465	0.462443	0.791279	0.870765	0.589146	0.616566	0.832428	0.578915	0.75181	0.33421	0.829375	0.78475	0.641661	0.649665	0.560689	0.657036
TCGA_TCGA-2J-AABI	0.613739	0.679107	0.733511	0.580447	0.707487	0.727459	0.300085	0.658447	0.567175	0.737576	0.867615	0.502065	0.438638	0.798206	0.505936	0.716868	0.246461	0.763886	0.727544	0.589116	0.591146	0.439585	0.551856
TCGA_TCGA-HZ-7920	0.637892	0.648666	0.779306	0.590323	0.729914	0.708681	0.472021	0.716207	0.608486	0.839142	0.91358	0.64226	0.686658	0.86023	0.566588	0.769725	0.376899	0.816721	0.814325	0.667186	0.654284	0.487169	0.623685
TCGA_TCGA-FB-AAPU	0.342652	0.655412	0.619728	0.524094	0.711306	0.790547	0.310092	0.628417	0.311996	0.691531	0.667221	0.385267	0.361765	0.793739	0.448843	0.660063	0.197165	0.720656	0.508714	0.551539	0.557919	0.509966	0.605311
TCGA_TCGA-HZ-7922	0.547479	0.687836	0.710582	0.598633	0.734504	0.781413	0.331813	0.711356	0.564473	0.780054	0.86555	0.5765	0.607803	0.834014	0.526629	0.768	0.38149	0.81743	0.786141	0.674597	0.656737	0.559254	0.671429
TCGA_TCGA-IB-A6UF	0.186385	0.580244	0.57889	0.539015	0.728826	0.778512	0.264008	0.631249	0.233967	0.760308	0.808885	0.457442	0.530157	0.770861	0.475508	0.696816	0.249381	0.752975	0.648696	0.57894	0.545386	0.504868	0.534166
TCGA_TCGA-OE-A75W	0.271563	0.645698	0.792849	0.53571	0.763336	0.826945	0.239102	0.662361	0.300766	0.670959	0.875676	0.505833	0.518847	0.781736	0.523288	0.700412	0.332553	0.749097	0.680086	0.591413	0.599064	0.548848	0.570945
TCGA_TCGA-3A-A9IZ	0.110082	0.665187	0.625762	0.569989	0.729309	0.835825	0.29419	0.664676	0.277846	0.754382	0.735735	0.454422	0.44115	0.767492	0.509406	0.68546	0.37239	0.791159	0.60017	0.586529	0.567534	0.58182	0.64569
TCGA_TCGA-2J-AABU	0.492871	0.662699	0.746469	0.53314	0.721641	0.805191	0.341486	0.7026	0.477437	0.719243	0.810104	0.482014	0.551993	0.797958	0.552202	0.725663	0.287625	0.772112	0.702584	0.64653	0.630911	0.539195	0.608727
TCGA_TCGA-HZ-7924	0.571342	0.666142	0.716506	0.562113	0.737034	0.776217	0.334491	0.754574	0.535347	0.817097	0.810318	0.562367	0.571879	0.857544	0.529015	0.723278	0.413089	0.824332	0.657384	0.634062	0.615783	0.563062	0.650312
TCGA_TCGA-HZ-7289	0.0127287	0.563775	0.629282	0.50171	0.742001	0.835617	0.228304	0.625498	0.125476	0.659453	0.650917	0.408785	0.29609	0.848029	0.477413	0.62534	0.374567	0.721218	0.485399	0.525753	0.502088	0.584051	0.580017
TCGA_TCGA-HZ-7926	0.634415	0.705485	0.742385	0.562232	0.740339	0.793206	0.359056	0.705718	0.626866	0.830757	0.81969	0.545872	0.561115	0.852907	0.558227	0.726908	0.389961	0.795227	0.702766	0.635568	0.65714	0.622768	0.623125
TCGA_TCGA-RB-AA9M	0.437876	0.639663	0.676446	0.554049	0.720797	0.75872	0.372213	0.653983	0.384412	0.786212	0.7707	0.499326	0.514113	0.815434	0.501016	0.737701	0.27954	0.77764	0.655099	0.610913	0.619903	0.554219	0.602642
TCGA_TCGA-3A-A9IO	0.298895	0.35866	0.604117	0.423955	0.612369	0.668842	0.358634	0.657155	0.227109	0.722065	0.568593	0.348234	0.462045	0.79402	0.375079	0.625002	0.156206	0.676313	0.559852	0.515146	0.443742	0.400824	0.42704
TCGA_TCGA-2J-AABH	0.307526	0.594968	0.627412	0.600804	0.71881	0.764046	0.278061	0.673572	0.318634	0.797029	0.812308	0.513256	0.541157	0.79689	0.494455	0.730041	0.317825	0.744311	0.69667	0.619731	0.58715	0.564998	0.600201
TCGA_TCGA-IB-7645	0.626487	0.723315	0.812713	0.668539	0.751346	0.780184	0.447187	0.775048	0.628031	0.814791	0.954096	0.691701	0.770784	0.857009	0.61243	0.801671	0.470321	0.821828	0.862474	0.708062	0.724742	0.531451	0.68554
TCGA_TCGA-2J-AABA	0.455276	0.638134	0.692465	0.558453	0.746085	0.766011	0.309089	0.720978	0.426413	0.746896	0.76725	0.527646	0.547337	0.828184	0.489213	0.732743	0.239796	0.782859	0.641789	0.573458	0.644466	0.48662	0.604982
TCGA_TCGA-FB-AAQ0	0.00270815	0.526706	0.58343	0.465387	0.742686	0.816811	0.207456	0.642522	0.134152	0.678295	0.684644	0.37473	0.33318	0.753438	0.489001	0.64847	0.173769	0.721307	0.563958	0.537069	0.505417	0.528657	0.545846
TCGA_TCGA-FB-AAPQ	0.24003	0.648737	0.609997	0.557251	0.750076	0.791749	0.268459	0.6534	0.309253	0.740155	0.765674	0.398758	0.454844	0.777156	0.522511	0.671968	0.414546	0.744012	0.630381	0.548173	0.572372	0.598124	0.594707
TCGA_TCGA-2L-AAQL	0.356615	0.589173	0.725407	0.59028	0.735212	0.7985	0.314769	0.651586	0.345446	0.756671	0.85112	0.554563	0.558829	0.829844	0.532368	0.757746	0.277586	0.749309	0.713462	0.64053	0.642094	0.592217	0.5928
TCGA_TCGA-HZ-7923	0.591052	0.671098	0.807683	0.668314	0.750971	0.759979	0.444059	0.737389	0.606001	0.861941	0.967607	0.689551	0.698869	0.867163	0.549101	0.789553	0.396642	0.819957	0.883796	0.69722	0.704361	0.505	0.648539
TCGA_TCGA-H6-A45N	0.58202	0.663189	0.749536	0.610456	0.73782	0.770975	0.318789	0.713817	0.537531	0.788798	0.882692	0.573178	0.562461	0.829042	0.513984	0.748888	0.229259	0.778321	0.801497	0.662137	0.643019	0.52443	0.597119
TCGA_TCGA-F2-A44H	0.33588	0.634833	0.679864	0.641448	0.754973	0.831624	0.328511	0.756605	0.414877	0.81462	0.912102	0.635631	0.622765	0.848915	0.547618	0.758252	0.321463	0.794905	0.84498	0.677275	0.667649	0.541867	0.60607
TCGA_TCGA-IB-7644	0.302688	0.663632	0.718648	0.589403	0.733769	0.804915	0.309429	0.743813	0.345542	0.759839	0.840083	0.524359	0.587147	0.81088	0.54964	0.729101	0.381553	0.774907	0.733866	0.659321	0.626851	0.5874	0.663991
TCGA_TCGA-3A-A9IB	0.237725	0.642629	0.680227	0.583541	0.746972	0.82006	0.316003	0.754111	0.351941	0.770931	0.87534	0.598269	0.63932	0.804623	0.547379	0.753531	0.207342	0.797534	0.826822	0.657902	0.648405	0.527675	0.625989
TCGA_TCGA-IB-AAUW	0.620586	0.581834	0.734599	0.599506	0.732716	0.762136	0.396155	0.731704	0.568157	0.804065	0.860454	0.593476	0.616189	0.834468	0.51597	0.735165	0.408572	0.799798	0.725427	0.6447	0.655368	0.561582	0.591059
TCGA_TCGA-HZ-7919	0.394215	0.702034	0.752529	0.591396	0.756193	0.784399	0.337049	0.758575	0.444309	0.783059	0.848776	0.535211	0.609795	0.806045	0.561317	0.75173	0.282994	0.773068	0.740781	0.682869	0.624907	0.57215	0.690866
TCGA_TCGA-IB-AAUM	0.505749	0.571252	0.762562	0.555532	0.734723	0.786652	0.30478	0.669622	0.462754	0.760953	0.830564	0.525456	0.532553	0.804446	0.486484	0.73016	0.16663	0.780121	0.707197	0.62116	0.631001	0.520842	0.550708
TCGA_TCGA-HZ-A8P1	0.170793	0.616905	0.642829	0.491029	0.698642	0.813182	0.24357	0.688899	0.244416	0.703709	0.754668	0.45019	0.348862	0.776237	0.474848	0.642204	0.34481	0.724965	0.560827	0.544184	0.548489	0.482369	0.586243
TCGA_TCGA-2J-AABV	0.326727	0.545255	0.725465	0.540743	0.744058	0.786419	0.34069	0.641766	0.256463	0.712992	0.8014	0.507259	0.544814	0.807977	0.502173	0.65742	0.249744	0.739862	0.656035	0.554123	0.590944	0.567772	0.491609
TCGA_TCGA-F2-6880	0.155794	0.365239	0.592974	0.417356	0.694398	0.756018	0.296821	0.63774	0.23705	0.769889	0.632948	0.372723	0.497123	0.779857	0.411164	0.650892	0.0928906	0.754835	0.53057	0.549557	0.516188	0.445122	0.46586
TCGA_TCGA-2L-AAQJ	0.631761	0.665922	0.746507	0.581272	0.720597	0.825427	0.388792	0.700627	0.595026	0.73875	0.83572	0.55131	0.506598	0.827142	0.529121	0.744455	0.329484	0.783506	0.7311	0.643382	0.655326	0.582198	0.639679
TCGA_TCGA-HZ-8317	0.312543	0.651965	0.649775	0.592934	0.737074	0.76997	0.359249	0.758912	0.324904	0.785327	0.800702	0.559925	0.63124	0.810864	0.54949	0.729403	0.455924	0.808631	0.730853	0.603996	0.630871	0.562887	0.665199
TCGA_TCGA-3A-A9I9	0.326748	0.568924	0.701374	0.584461	0.718711	0.80377	0.244053	0.71025	0.343868	0.780999	0.879912	0.568624	0.57213	0.827758	0.521468	0.721212	0.363294	0.770662	0.74673	0.634703	0.608116	0.567585	0.551525
TCGA_TCGA-FB-AAPY	0.663754	0.638613	0.76985	0.6289	0.745341	0.802868	0.31061	0.704412	0.578482	0.780362	0.916104	0.629421	0.586962	0.871168	0.5402	0.738974	0.34497	0.777035	0.791122	0.658786	0.661065	0.615831	0.569453
TCGA_TCGA-H6-8124	0.153565	0.576198	0.56588	0.554818	0.716699	0.767002	0.250042	0.659084	0.193294	0.75562	0.710083	0.419019	0.400158	0.778646	0.48568	0.708749	0.136063	0.741564	0.649437	0.570587	0.546695	0.513017	0.5939
TCGA_TCGA-3E-AAAY	0.509374	0.664935	0.778299	0.585643	0.746853	0.800412	0.395769	0.712836	0.501023	0.799411	0.915606	0.588424	0.611033	0.835511	0.511586	0.760731	0.404889	0.799481	0.792948	0.66126	0.670089	0.554354	0.615435
TCGA_TCGA-HZ-A9TJ	0.346009	0.590167	0.608734	0.553619	0.733962	0.768616	0.269898	0.648617	0.353349	0.762744	0.751644	0.469208	0.487543	0.774407	0.49951	0.704584	0.192346	0.728677	0.64632	0.592283	0.587001	0.495058	0.576269
TCGA_TCGA-LB-A8F3	0.218447	0.56959	0.594636	0.552502	0.725281	0.791956	0.295478	0.673856	0.238465	0.732396	0.803047	0.429711	0.539503	0.83241	0.475049	0.695205	0.327104	0.745598	0.598671	0.60007	0.577438	0.566075	0.600539
TCGA_TCGA-US-A77E	0.359413	0.573145	0.613687	0.568321	0.71714	0.816549	0.246657	0.6821	0.363325	0.712696	0.775971	0.494994	0.393623	0.808361	0.483767	0.693698	0.309529	0.759402	0.674986	0.552006	0.570102	0.559192	0.572299
TCGA_TCGA-YY-A8LH	0.35512	0.635027	0.68474	0.525964	0.755154	0.818289	0.254808	0.649175	0.363342	0.690582	0.74815	0.45284	0.364581	0.784986	0.461188	0.657692	0.250178	0.699871	0.566116	0.53058	0.538974	0.563837	0.589718
TCGA_TCGA-IB-7654	0.48816	0.568397	0.666096	0.562826	0.74114	0.831645	0.264142	0.692443	0.454475	0.764238	0.785683	0.528058	0.534874	0.808368	0.513877	0.760746	0.179301	0.748953	0.704947	0.642202	0.625771	0.524018	0.562534
TCGA_TCGA-FB-A78T	0.233145	0.593249	0.679677	0.596952	0.722733	0.803327	0.284281	0.672334	0.297621	0.765972	0.90165	0.555762	0.502742	0.811775	0.481822	0.700192	0.141423	0.739487	0.720952	0.597316	0.606451	0.562534	0.586888
TCGA_TCGA-2J-AAB8	0.435177	0.659667	0.687108	0.500346	0.744275	0.784543	0.302084	0.729298	0.459955	0.74267	0.825502	0.483564	0.518829	0.77355	0.530468	0.724743	0.241506	0.745537	0.719458	0.621708	0.628948	0.499492	0.621822
TCGA_TCGA-FB-A4P6	0.428849	0.59357	0.726664	0.591026	0.734012	0.757465	0.329991	0.689936	0.428687	0.795671	0.856035	0.563436	0.584583	0.834816	0.518899	0.746432	0.222315	0.78333	0.734683	0.635632	0.636347	0.545375	0.56207
TCGA_TCGA-FB-A7DR	0.312345	0.602297	0.69913	0.552849	0.738342	0.799609	0.350965	0.732569	0.391844	0.798785	0.861407	0.589694	0.602257	0.817404	0.574227	0.760407	0.385798	0.789304	0.742928	0.630121	0.659377	0.524956	0.632757
TCGA_TCGA-H8-A6C1	0.535694	0.653592	0.66602	0.58343	0.730574	0.783406	0.272733	0.687715	0.528323	0.749478	0.854514	0.548895	0.469421	0.819255	0.494553	0.709291	0.407931	0.765829	0.724292	0.625549	0.615495	0.617706	0.596498
TCGA_TCGA-2J-AABE	0.345771	0.563553	0.620227	0.601284	0.731695	0.816956	0.340707	0.695611	0.441646	0.761651	0.881712	0.571914	0.590296	0.818846	0.520388	0.735502	0.339107	0.789598	0.75909	0.634551	0.632912	0.563575	0.596901
TCGA_TCGA-RB-A7B8	0.447649	0.626397	0.741924	0.569946	0.714766	0.787437	0.276444	0.697382	0.482525	0.743446	0.890368	0.591662	0.528655	0.801905	0.518533	0.721793	0.309367	0.756383	0.775401	0.658188	0.650854	0.54955	0.606881
TCGA_TCGA-2J-AABO	0.444948	0.580835	0.692686	0.541266	0.737846	0.805458	0.261362	0.681228	0.412245	0.746164	0.779934	0.487455	0.564894	0.798285	0.519168	0.720724	0.215766	0.734053	0.696768	0.631344	0.621108	0.531716	0.595596
TCGA_TCGA-FB-A5VM	0.597099	0.7368	0.78691	0.558469	0.781795	0.790438	0.351325	0.732248	0.535391	0.794632	0.908377	0.642903	0.622801	0.841866	0.526258	0.729902	0.34517	0.791335	0.782411	0.645767	0.659969	0.503472	0.606925
TCGA_TCGA-HZ-8315	0.431038	0.659318	0.748343	0.636441	0.727839	0.733659	0.382238	0.732656	0.477418	0.805621	0.88441	0.576029	0.601218	0.853541	0.516665	0.761886	0.329931	0.795635	0.780404	0.671065	0.659232	0.558042	0.645414
TCGA_TCGA-3A-A9IX	0.670096	0.663155	0.814577	0.618062	0.75028	0.765683	0.39526	0.733902	0.628977	0.798181	0.910632	0.587544	0.72186	0.866219	0.5407	0.772414	0.263085	0.808123	0.79578	0.701017	0.698243	0.551866	0.654036
TCGA_TCGA-XD-AAUH	0.763176	0.653801	0.810592	0.605938	0.726598	0.73193	0.464095	0.698426	0.7141	0.796785	0.885208	0.578714	0.676432	0.852528	0.562228	0.76908	0.231337	0.784424	0.740227	0.687542	0.678575	0.499745	0.595263
TCGA_TCGA-HZ-A77O	0.333432	0.634102	0.666482	0.573912	0.723835	0.793468	0.252013	0.731418	0.268252	0.765081	0.815962	0.513792	0.504263	0.786723	0.50453	0.73921	0.217476	0.7503	0.732995	0.599309	0.597533	0.530568	0.587747
TCGA_TCGA-IB-A5SO	0.682254	0.690054	0.766162	0.594511	0.760944	0.807024	0.370299	0.694586	0.64507	0.775532	0.904265	0.582602	0.575797	0.819389	0.532746	0.755382	0.203029	0.791009	0.791685	0.665112	0.677891	0.513937	0.640511
TCGA_TCGA-F2-6879	0.0278687	0.658959	0.649679	0.530459	0.746576	0.821991	0.27516	0.712245	0.301627	0.734085	0.829909	0.469039	0.562987	0.786391	0.510164	0.731601	0.368619	0.775337	0.725628	0.627039	0.589627	0.520079	0.668981
TCGA_TCGA-2J-AAB4	0.332663	0.673876	0.718482	0.587463	0.731747	0.773009	0.310433	0.689279	0.35164	0.803897	0.866603	0.510003	0.569861	0.818287	0.572479	0.728721	0.318451	0.773497	0.742254	0.648689	0.629561	0.627817	0.612579
TCGA_TCGA-US-A774	0.611288	0.631273	0.76338	0.607338	0.736127	0.782173	0.350907	0.751693	0.564068	0.785268	0.881832	0.61225	0.590823	0.83189	0.565494	0.764239	0.344508	0.78765	0.80226	0.668548	0.667862	0.567062	0.588746
TCGA_TCGA-IB-8126	0.628706	0.699184	0.862716	0.608819	0.750648	0.763224	0.435	0.724215	0.618006	0.810441	0.893985	0.610591	0.672806	0.828461	0.536969	0.771075	0.350603	0.810588	0.778296	0.669033	0.676049	0.510527	0.634789
TCGA_TCGA-F2-A44G	0.23851	0.661215	0.629693	0.613596	0.730624	0.815641	0.299341	0.742378	0.344834	0.763565	0.867684	0.57368	0.44782	0.814083	0.525024	0.709196	0.437413	0.78638	0.751867	0.618248	0.619146	0.534399	0.634291
TCGA_TCGA-IB-AAUO	0.283695	0.648337	0.723511	0.56922	0.717618	0.819734	0.249022	0.679054	0.376183	0.74759	0.872439	0.500073	0.397127	0.782011	0.490716	0.745748	0.302365	0.724405	0.681516	0.610279	0.610689	0.57437	0.579662
TCGA_TCGA-2J-AAB6	0.232039	0.635363	0.608644	0.593538	0.776409	0.783755	0.268899	0.711639	0.370626	0.769008	0.828828	0.50639	0.489998	0.802872	0.51952	0.710119	0.276087	0.770432	0.775251	0.631796	0.568677	0.500691	0.592738
TCGA_TCGA-2J-AABF	0.481174	0.701509	0.740018	0.642716	0.721843	0.796341	0.310536	0.741558	0.492332	0.80405	0.920212	0.622483	0.613038	0.845029	0.526297	0.756866	0.43324	0.783956	0.829611	0.6724	0.653366	0.55917	0.610162
TCGA_TCGA-HZ-8002	0.521874	0.666832	0.767006	0.626961	0.754706	0.743125	0.398276	0.751268	0.526947	0.824723	0.908405	0.627397	0.740138	0.83882	0.582186	0.776973	0.383537	0.800047	0.821672	0.667181	0.671107	0.507812	0.647189
TCGA_TCGA-FB-AAQ6	0.309616	0.578297	0.625931	0.496601	0.746937	0.796618	0.222159	0.624132	0.30666	0.726254	0.757257	0.416146	0.326384	0.776334	0.490384	0.671631	0.288759	0.746655	0.598955	0.554596	0.572753	0.535266	0.598894
TCGA_TCGA-IB-7891	0.599749	0.704484	0.781273	0.655809	0.742231	0.763312	0.32688	0.743046	0.583435	0.818392	0.921893	0.611765	0.644454	0.858014	0.566201	0.776512	0.310907	0.797023	0.843274	0.695187	0.684426	0.570171	0.651391
TCGA_TCGA-YB-A89D	0.402413	0.638451	0.716349	0.625091	0.75206	0.82881	0.346567	0.751458	0.436012	0.766675	0.907097	0.577965	0.643766	0.830776	0.531834	0.762228	0.317022	0.808549	0.833109	0.687253	0.664398	0.577743	0.602695
TCGA_TCGA-IB-A5SQ	0.550869	0.692265	0.720523	0.618675	0.746613	0.764332	0.350043	0.756582	0.525461	0.810772	0.893122	0.624881	0.64076	0.850288	0.535016	0.754179	0.344172	0.793676	0.830553	0.671821	0.668395	0.540194	0.635493
TCGA_TCGA-2J-AABP	0.502596	0.785199	0.818818	0.584702	0.727947	0.783477	0.40008	0.774024	0.532353	0.730478	0.961888	0.641879	0.529279	0.832837	0.594758	0.732651	0.337761	0.784661	0.868128	0.723438	0.6394	0.42456	0.646668
TCGA_TCGA-US-A77G	0.258458	0.605662	0.634714	0.472891	0.719959	0.773607	0.230611	0.642974	0.269796	0.690012	0.743093	0.431437	0.458856	0.81109	0.43163	0.657769	0.151547	0.716517	0.571095	0.529968	0.556108	0.579452	0.557664
TCGA_TCGA-IB-A7LX	0.226701	0.617483	0.639877	0.517408	0.740635	0.77689	0.300952	0.632846	0.263809	0.726064	0.751194	0.438688	0.444115	0.769111	0.485334	0.724388	0.225522	0.728161	0.636042	0.558554	0.583872	0.458988	0.588838
TCGA_TCGA-US-A77J	0.881201	0.723108	0.863921	0.661676	0.749167	0.780925	0.459116	0.724525	0.827609	0.798989	0.957148	0.645405	0.652601	0.894396	0.583051	0.766341	0.249752	0.795374	0.855153	0.70703	0.700351	0.534406	0.626209
TCGA_TCGA-PZ-A5RE	0.335752	0.634488	0.689484	0.634526	0.743874	0.83713	0.332693	0.756107	0.432815	0.810944	0.906686	0.607881	0.603092	0.81939	0.536648	0.73494	0.451833	0.83	0.795371	0.680284	0.624682	0.576405	0.621095
TCGA_TCGA-HV-A7OL	0.746754	0.699736	0.83143	0.608619	0.749834	0.850912	0.359424	0.704093	0.690609	0.74826	0.928083	0.617678	0.579438	0.850196	0.505905	0.709575	0.421057	0.769691	0.758536	0.678788	0.650667	0.540155	0.608976
TCGA_TCGA-IB-7897	0.56435	0.708106	0.823235	0.639334	0.727354	0.72341	0.469703	0.754851	0.595615	0.835625	0.928404	0.610095	0.722384	0.832169	0.569582	0.804666	0.412524	0.812208	0.840139	0.701027	0.687142	0.514931	0.667081
TCGA_TCGA-3A-A9IV	0.0681939	0.438569	0.540131	0.392359	0.629934	0.759119	0.267518	0.602596	0.161396	0.648789	0.630595	0.305556	0.351787	0.821041	0.373394	0.62427	0.166984	0.722455	0.584064	0.515624	0.44225	0.447074	0.490674
TCGA_TCGA-3A-A9I7	0.656304	0.624001	0.753412	0.574522	0.729159	0.813526	0.319227	0.769267	0.607937	0.739641	0.851033	0.540776	0.532982	0.837907	0.534818	0.740753	0.361699	0.772242	0.740623	0.662887	0.653839	0.547595	0.593929
TCGA_TCGA-FB-AAPP	0.0213985	0.46752	0.599304	0.369169	0.666715	0.841788	0.167999	0.618412	0.062159	0.635708	0.601469	0.34229	0.235058	0.803583	0.426997	0.571258	0.111704	0.719975	0.395181	0.425271	0.428346	0.518343	0.564092
TCGA_TCGA-F2-A7TX	0.52683	0.772558	0.840995	0.555994	0.754032	0.793297	0.315225	0.741424	0.566542	0.772098	0.883114	0.576729	0.641055	0.841722	0.554664	0.75542	0.320905	0.788544	0.779497	0.655238	0.666743	0.540532	0.676933
TCGA_TCGA-XD-AAUL	0.303182	0.611319	0.66951	0.607816	0.730012	0.808872	0.272638	0.741006	0.359213	0.759058	0.867504	0.582777	0.554111	0.851613	0.540947	0.749438	0.441235	0.782328	0.802384	0.625534	0.618412	0.543925	0.607347

## Sheet: S4
Table-S4: Relative Fractions of tumor-infiltrating immune cells of 178 PDAC patients in CIBERSORT
Mixture	B cells naive	B cells memory	Plasma cells	T cells CD8	T cells CD4 naive	T cells CD4 memory resting	T cells CD4 memory activated	T cells follicular helper	T cells regulatory (Tregs)	T cells gamma delta	NK cells resting	NK cells activated	Monocytes	Macrophages M0	Macrophages M1	Macrophages M2	Dendritic cells resting	Dendritic cells activated	Mast cells resting	Mast cells activated	Eosinophils	Neutrophils	P-value	Correlation	RMSE
TCGA-XN-A8T3-01A-11R-A36G-07	0.0346693	0	0.00339682	0.232567	0	0.0741853	0.0123408	0	0.020544	0	0	0	0	0.164292	0.100055	0.243145	0.0727278	0	0.0420773	0	0	0	0	0.251261	0.985421
TCGA-HZ-7918-01A-11R-2156-07	0.0846293	0	0.00931268	0.138609	0	0.273067	0.0216314	0	0.0119384	0.00868497	0	0.00808736	0.000929265	0.0778303	0.114627	0.115381	0.0563694	0	0.0687541	0	0	0.0101499	0.09	0.133755	1.03337
TCGA-IB-7887-01A-11R-2156-07	0.0330388	0	0.00112275	0.235946	0	0.0859327	0.0170847	0	0.00907289	0	0.0639549	0.000295987	0	0.118217	0.0366918	0.134887	0.091784	0	0.0625079	0	0	0.109464	0.14	0.0938665	1.04737
TCGA-3A-A9IN-01A-11R-A39D-07	0.052842	0	0.0703449	0.061254	0	0.253896	0	0.014374	0	0	0	0.0913179	0.00838355	0.0463476	0.0662056	0.228014	0.0129934	0	0	0.0940272	0	0	0.13	0.0950506	1.05078
TCGA-F2-7276-01A-11R-2156-07	0.163936	0	0.00126343	0.0365975	0	0.2346	0.0228105	0	0.0179976	0.0397873	0.00333441	0	0	0.233717	0.075663	0.113677	0.0026241	0	0.0144039	0.0232345	0	0.0163551	0	0.341653	0.944052
TCGA-HV-A5A5-01A-11R-A26U-07	0	0.0229825	9.67276e-05	0.0259104	0	0.304737	0.0109942	0.0369192	0.0549781	0	0	0.00331258	0.00985298	0.166714	0.0506203	0.183436	0.0340192	0.0183877	0.0605695	0	0	0.0164687	0.17	0.0684506	1.0606
TCGA-IB-7893-01A-11R-2204-07	0.0295984	0	0.000437399	0.0299932	0	0.217175	0.0120782	0	0	0	0.0168243	0	0	0.414258	0.0104609	0.193876	0	0.020413	0.0541402	0	0	0.000745245	0	0.395388	0.926849
TCGA-2L-AAQE-01A-11R-A39D-07	0.141059	0.0271312	0	0.182495	0	0.11945	0	0	0.131304	0	0	0.0473532	0	0.227603	0.0217851	0.066842	0	0.00275539	0.0322211	0	0	0	0	0.292906	0.971046
TCGA-HZ-8003-01A-21R-2204-07	0.0809784	0	0.045371	0.0888692	0	0.206036	0.024329	0	0.0150288	0	0.00683201	0	0.0273321	0.185334	0.0714351	0.144101	0.0255979	0.00554418	0.0528544	0	0	0.0203564	0	0.335894	0.943864
TCGA-YH-A8SY-01A-11R-A37L-07	0.00113215	0.029761	0	0.0331242	0	0.122763	0.0044524	0.0307222	0.0403813	0	0	0.0140041	0	0.414029	0	0.181401	0.0100827	0.0619411	0.0486382	0	0	0.00756806	0.04	0.176286	1.04138
TCGA-M8-A5N4-01A-11R-A26U-07	0.00464413	0.023641	0	0.0671821	0	0.144789	0	0.0202049	0.0378791	0	0	0.100475	0.0492646	0.163871	0.066591	0.16725	0.00190642	0.0344931	0.068236	0	0.000851075	0.0487218	0.09	0.131968	1.03285
TCGA-2J-AABT-01A-11R-A41B-07	0.0382259	0	0	0.069983	0	0.205089	0.031355	0	0.0544463	0	0	0	0.0537555	0.150422	0.0334157	0.242302	0.042798	0.0283016	0.0414259	0	0.00211279	0.0063672	0	0.347339	0.939628
TCGA-IB-AAUU-01A-11R-A37L-07	0.0216511	0	0	0.0416727	0	0.154051	0	0	0.0577621	0	0	0.0309457	0.131263	0.138622	0.00747507	0.143045	0.145038	0.0484297	0.0800445	0	0	0	0.03	0.220604	0.990256
TCGA-IB-A5ST-01A-11R-A32O-07	0.315909	0	0.0900832	0.0552849	0	0.147303	0.0128761	0	0.0311088	0	0	0.0064818	0	0.177912	0.00696184	0.111534	0	0.0103255	0.00819314	0	0	0.026028	0	0.465577	0.885429
TCGA-3A-A9IU-01A-11R-A39D-07	0.0430328	0.0294373	0.00200112	0.0417489	0	0.106481	0	0.00355872	0.0289753	0	0	0.026695	0	0.532033	0.0509822	0.0766959	0	0	0.0583587	0	0	0	0.07	0.157576	1.06552
TCGA-2J-AAB1-01A-11R-A41B-07	0.0649977	0	0.00701315	0.124537	0	0.242139	0	0	6.66309e-05	0	0	0.0354936	0.0477691	0.0559803	0.144512	0.131395	0.0488034	0	0.097293	0	0	0	0	0.294224	0.964114
TCGA-IB-A6UG-01A-32R-A33R-07	0.21904	0	0.101958	0.126685	0	0.122648	0.0245414	0.0392906	0.0399186	0	0	0.0256928	0.00977118	0.0670703	0.0220749	0.06705	0.0581589	0.0191928	0.0534389	0	0.00346929	0	0	0.475337	0.879187
TCGA-3A-A9J0-01A-11R-A41B-07	0.0568316	0	0.0250086	0.079067	0	0.0843676	0.0182903	0.00365007	0.0178768	0	0.00711	0.000366832	0	0.517876	0.0305964	0.135875	0	0	0.0230839	0	0	0	0.11	0.103416	1.09585
TCGA-IB-AAUQ-01A-22R-A41I-07	0.0774247	0	0.0802217	0	0	0.148799	0.00730148	0	0.0398734	0	0.013834	0.00302514	0	0.435724	0	0.0996154	0	0	0.0941809	0	0	0	0.02	0.225787	1.01276
TCGA-Q3-AA2A-01A-11R-A37L-07	0.0249978	0.0274984	0	0.0106299	0	0.116685	0	0	0.0157745	0	0.0315841	0	0	0.459687	0.0170955	0.236268	0.0215367	0	0.0382434	0	0	0	0	0.296433	0.990841
TCGA-FB-AAQ2-01A-31R-A41B-07	0.257356	0	0.0120989	0.132357	0	0.0775791	0	0	0.0363976	0	0	0	0.0146998	0.307632	0.0370436	0.113621	0	0	0.0102282	0	0.000986173	0	0	0.286668	0.97758
TCGA-2L-AAQM-01A-11R-A39D-07	0.0578351	0	0.00411226	0.160331	0	0.187816	0	0.00544062	0	0	0.224624	0.0197585	0.0721308	0	0.0375265	0.158575	0	0.0122725	0.052716	0	0.00686141	0	0.55	0.0135169	1.10624
TCGA-IB-7649-01A-11R-2156-07	0.0279499	0	0.061242	0.0894679	0	0.143809	0.0209665	0	0.0260779	0	0	0.0170421	0.156621	0.0959599	0.0288617	0.0348506	0.150178	0.00701333	0.139961	0	0	0	0.03	0.216662	0.98692
TCGA-F2-A8YN-01A-11R-A37L-07	0.0359442	0	0	0.0387333	0	0.159282	0	0	0.0351316	0	0	0.0309546	0.0557295	0.259464	0.00147648	0.185497	0.0995711	0.0188965	0.0534351	0	0	0.0258835	0.03	0.204374	1.00732
TCGA-HZ-A49I-01A-12R-A26U-07	0.0862171	0	0.00517616	0.0518944	0	0.101703	0.0161094	0.011505	0.0224682	0	0	0.00465544	0.33347	0.181005	0.00455721	0.102736	0.00317887	0.0239867	0.0513375	0	0	0	0	0.381385	0.925674
TCGA-HV-A5A4-01A-11R-A26U-07	0.0523596	0	0.00136616	0.0507394	0	0.143213	0	0	0.0143611	0	0	0.0139454	0	0.399908	0.0724823	0.134877	0.0564341	0	0.055924	0	0	0.00439041	0.04	0.175366	1.03649
TCGA-HZ-8636-01A-21R-2404-07	0.0222762	0	0.00392125	0.0282644	0	0.265866	0.000465429	0	0.0324812	0	0	0	0.0401193	0.19366	0.0561022	0.188254	0.110399	0	0.0533806	0	0	0.00481053	0.05	0.16902	1.01786
TCGA-FB-A4P5-01A-11R-A26U-07	0.252798	0	0.0913067	0.215883	0	0.093872	0.0132387	0.0217283	0.0473737	0	0	0	0.00416717	0.0661901	0.0473632	0.0785917	0.0434914	0.00930244	0.014693	0	0	0	0	0.483637	0.874483
TCGA-2L-AAQA-01A-21R-A38C-07	0.0121554	0	0.0023293	0.039819	0	0.165292	0	0	0.0115782	0	0	0.018184	0	0.488249	0.0289359	0.161414	0.0275188	0	0	0.0445248	0	0	0.03	0.200906	1.04695
TCGA-HZ-A4BH-01A-11R-A26U-07	0.0888509	0	0	0.0880584	0	0.144063	0.0199757	0.0407752	0.0416734	0	0	0.0176685	0	0.180152	0.107118	0.0993291	0.078705	0.0259315	0.0676989	0	0	0	0	0.325367	0.949117
TCGA-2J-AABR-01A-11R-A41B-07	0.0372007	0	0	0.195777	0	0.235339	0.0467876	0.021535	0.0117233	0	0	0.0161021	0.0299148	0.0640102	0.0684269	0.106647	0.0988032	0.0110699	0.0566636	0	0	0	0.04	0.179712	1.01358
TCGA-IB-A5SP-01A-11R-A32O-07	0.00319647	0.01394	0	0.0380883	0	0.209304	0	0	0.0201726	0	0	0.0440142	0	0.22565	0.0354135	0.214124	0.0757356	0.0113432	0.109018	0	0	0	0.07	0.157399	1.02463
TCGA-IB-AAUN-01A-12R-A38C-07	0.161392	0	0.160027	0.0828137	0	0.059459	0.0722519	0	0.000855504	0	0	0.0230573	0.0104825	0.0558129	0.107225	0.104914	0.0554337	0.0150587	0.0818907	0	0.0093259	0	0	0.51363	0.859145
TCGA-HZ-A49G-01A-11R-A26U-07	0.0561306	0	0.00919475	0.0634785	0	0.0981158	0.0151115	0.00761788	0.0536148	0	0	0.000106316	0.0535425	0.429277	0.0185272	0.137068	0.0116639	0	0.0465511	0	0	0	0	0.43957	0.900805
TCGA-S4-A8RP-01A-11R-A36G-07	0.0443561	0	0	0.0990272	0	0.179642	0.0129819	0.0038575	0.0243739	0	0	0.00403491	0.0307982	0.143396	0.0994574	0.191082	0.0703838	0.0128323	0.0693464	0	0	0.0144303	0.03	0.213224	0.996264
TCGA-HZ-A49H-01A-11R-A26U-07	0.069283	0	0.0548418	0.162131	0	0.14002	0.0793093	0.0133684	0.0335675	0.016217	0.00638892	0	0.0771992	0	0.0516222	0.147545	0.0594996	0.0180417	0.0514181	0.00526342	0	0.014284	0	0.273071	0.967857
TCGA-S4-A8RM-01A-11R-A37L-07	0.0608577	0	0.00588204	0.126567	0	0.383966	0.026682	0	0	0	0.0092768	0	0.003286	0.0569649	0.0421786	0.14202	0.105603	0.00379591	0.0329197	0	0	0	0.15	0.0835832	1.05876
TCGA-IB-AAUP-01A-11R-A37L-07	0.317958	0.0354827	0.0636355	0.0869239	0	0.210881	0.0214879	0.00625448	0.0422415	0	0	0.00237476	0	0.100031	0.0151759	0.0674326	0	0.00908021	0.021041	0	0	0	0	0.522595	0.851809
TCGA-3A-A9IL-01A-11R-A38C-07	0.0204744	0.00670866	0.0289355	0.0603558	0	0.259831	0	0	0.0325455	0	0	0.0480738	0.0569574	0	0.013715	0.251753	0.0916896	0.0229377	0.106023	0	0	0	0.33	0.0387629	1.05811
TCGA-IB-7652-01A-11R-2156-07	0.000720717	0.015428	0	0.0186475	0	0.112974	0	0.00340666	0.0109901	0	0	0.0248864	0.180406	0.185766	0.0132973	0.245163	0.0820188	0	0.0958782	0	0	0.0104176	0.07	0.157273	1.02738
TCGA-HV-AA8X-01A-11R-A39D-07	0.0549225	0.023411	0	0	0	0.137499	0	0	0.0374373	0	0	0.0469401	0	0.145908	0.0334857	0.121257	0.152931	0.0120082	0.2342	0	0	0	0.16	0.0792885	1.04632
TCGA-HZ-A77Q-01A-11R-A36G-07	0.228736	0	0	0.0559917	0	0.148785	0.00967743	0	0.0251817	0.0276899	0	0	0.0209713	0.187735	0.0123856	0.110126	0.0333097	0.0315148	0.0681557	0	0.00858465	0.0311546	0	0.426026	0.904024
TCGA-FB-A545-01A-11R-A26U-07	0.0527392	0	0.0146325	0.00733714	0	0.137932	0	0	0.054532	0	0	0.00715282	0	0.606144	0.0199556	0.0275248	0	0	0.0720506	0	0	0	0	0.311408	0.991915
TCGA-LB-A9Q5-01A-11R-A39D-07	0.00945315	0	0	0.0595982	0	0.149977	0	0.00771208	0.0206387	0	0	0.0396746	0.0351175	0.192493	0.0375446	0.170356	0.105351	0.00814301	0.0709122	0	0	0.0930289	0.02	0.227885	0.993317
TCGA-HZ-A8P0-01A-11R-A36G-07	0.1078	0	0.00864456	0.0469319	0	0.160849	0.000813776	0	0.0628211	0	0	0	0	0.439234	0.0233452	0.086931	0	0	0	0.02592	0	0.0367093	0.06	0.159035	1.05004
TCGA-S4-A8RO-01A-12R-A37L-07	0.0155845	0.017361	0	0.0430169	0	0.0857077	0.00847464	0	0.00752346	0	0	0.00864893	0.00205603	0.389516	0.0254589	0.291517	0	0.0377694	0.0673662	0	0	0	0	0.3572	0.950839
TCGA-3A-A9IC-01A-11R-A38C-07	0.129507	0	0.0496974	0.0779918	0	0.186612	0.0218742	0.00763059	0.0168316	0	0	0.0432865	0.00231365	0.14607	0.0207258	0.15187	0.0446649	0	0.0673022	0	0	0.0336219	0	0.279414	0.967268
TCGA-HZ-8519-01A-11R-2404-07	0.0661638	0	0.0100716	0.20827	0	0.183867	0.00594025	0.00927901	0	0	0	0.0052049	0.0171536	0.143525	0.0665201	0.151314	0.0739932	0	0.0586966	0	0	0	0	0.273989	0.971895
TCGA-3A-A9IR-01A-11R-A38C-07	0.0325433	0.0343821	0	0.0976641	0	0.220339	0	0.0141016	0.0609403	0	0	0.108655	0.0146195	0	0.0592959	0.232025	0.00950732	0	0.115051	0	0	0.00087509	0.54	0.0146783	1.0837
TCGA-HV-AA8V-01A-11R-A41B-07	0.0512359	0	0.0436129	0.065346	0	0.138066	0.00609487	0	0.0427395	0	0	0.0206345	0	0.326726	0.0150984	0.170466	0.0382254	0.00419211	0.0597571	0	0	0.0178057	0.03	0.218763	1.0044
TCGA-Q3-A5QY-01A-12R-A32O-07	0.257734	0.0222501	0.0847923	0.116712	0.0490446	0.0648521	0.0529766	0.015238	0.0966982	0	0	0.0123681	0.0101722	0.089191	0.00459751	0.0703923	0	0.0355195	0.0174618	0	0	0	0	0.551728	0.835304
TCGA-HZ-A9TJ-06A-11R-A41B-07	0.130582	0	0	0.0562588	0	0.120775	0	0.000899573	0	0	0	0.00491071	0.0351602	0.267725	0.0378958	0.345793	0	0	0	0	0	0	0.08	0.139163	1.05081
TCGA-FB-AAPS-01A-12R-A39D-07	0.153811	0	0.0173007	0.0989055	0	0.142471	0.00501239	0.0271305	0.0788872	0	0	0.0245764	0	0.173703	0.0372393	0.175738	0.00981864	0.00271108	0.0476956	0	0	0.00500037	0	0.420954	0.906338
TCGA-LB-A7SX-01A-11R-A33R-07	0	0.0459247	0.198644	0.123091	0	0.211099	0	0	0.0780513	0	0	0.0788308	0.00591665	0.11806	0.0108751	0.0803685	0	0	0.0277504	0	0	0.0213882	0	0.24883	0.997614
TCGA-IB-AAUS-01A-12R-A38C-07	0.115755	0	0.00249592	0.0746687	0	0.106963	0.0112963	0	0.018335	0	0	0.00292616	0.00508168	0.2428	0.00996363	0.244728	0.0306264	0.0184096	0.0892518	0	0	0.0266994	0	0.432936	0.901071
TCGA-HV-A7OP-01A-11R-A33R-07	0.281225	0	0.138311	0.0807739	0	0.131235	0.0348505	0	0.0106743	0	0	0.060286	0.0157521	0.0278168	0.00117496	0.144458	0.00183731	0	0.0613475	0	0	0.0102575	0	0.36028	0.944531
TCGA-FB-AAQ1-01A-12R-A41B-07	0.00386502	0.0205552	0	0.0662693	0	0.139623	0	0.00156156	0.0294333	0	0	0.0193526	0.0393222	0.344884	0.0160914	0.176028	0.0723008	0.00501596	0.0649677	0	0	0.000730073	0	0.27227	0.983914
TCGA-IB-7888-01A-11R-2156-07	0.179128	0	0.112486	0.0926931	0	0.16322	0.0558353	0	0.0190386	0	0	0.0153767	0.0219903	0.0172618	0.0110693	0.133814	0.0355866	0.00505563	0.0940284	0	0	0.043416	0	0.419552	0.906997
TCGA-F2-7273-01A-11R-2156-07	0.0850721	0	0.00626724	0.0914039	0	0.24908	0.0302129	0	0.00109054	0	0.0117251	0	0.0353154	0.0574486	0.0433306	0.262435	0.0486442	0.00404981	0.0620397	0	0	0.0118856	0	0.258915	0.974902
TCGA-2L-AAQI-01A-12R-A39D-07	0.00381848	0.0851689	0	0.0167709	0	0.219038	0	0	0.0460465	0	0	0.0304738	0	0.352058	0.0388566	0.153147	0	0	0.045684	0	0	0.00893842	0.01	0.234898	1.00066
TCGA-XD-AAUG-01A-61R-A41B-07	0.121036	0	0.0994091	0.07502	0	0.264224	0.00992475	0	0.00494772	0	0	0	0.0902227	0.0172925	0.0177408	0.12796	0.0485988	0.0319147	0.0904445	0	0	0.00126348	0	0.397844	0.916855
TCGA-3A-A9IS-01A-21R-A39D-07	0.0260744	0	0.029952	0.101286	0	0.049106	0	0.0119172	0	0	0	0.160407	0.0822979	0	0	0.413047	0	0.0683425	0	0.0526475	0.00492242	0	0.7	-0.00604889	1.10508
TCGA-IB-AAUT-01A-11R-A37L-07	0.0930173	0	0.0543432	0.172242	0	0.217473	0.0194345	0	0.0161827	0	0	0.0178661	0.00466893	0.094711	0.0551558	0.116684	0.0502017	0	0.0815246	0	0	0.00649472	0	0.276638	0.969726
TCGA-Z5-AAPL-01A-12R-A41B-07	0.325783	0.111143	0.0535365	0.197345	0.000193964	0	0.0733712	0.0591249	0.0517375	0	0	0	0.00105202	0.0531447	0.0207094	0.0273106	0	0.0247282	0.000819867	0	0	0	0	0.716719	0.71112
TCGA-HZ-A4BK-01A-11R-A26U-07	0.0280367	0.0108525	0	0.0828989	0	0.0972648	0.0117094	0	0.0749416	0	0.0165861	0	0.0293053	0.359721	0.030047	0.154948	0	0.00971591	0.0939733	0	0	0	0.08	0.142518	1.04225
TCGA-US-A776-01A-13R-A33R-07	0.0757383	0	0.00425045	0.079499	0	0.384553	0	0	0.0108904	0	0	0.0880155	0.000660926	0.0965505	0.0446666	0.133111	0	0	0.0820645	0	0	0	0.16	0.0778708	1.06595
TCGA-IB-7889-01A-11R-2156-07	0.0492531	0.0513432	0.0323074	0.168786	0	0.0902364	0.0186153	0.00340645	0.0201038	0	0	0.00713495	0.0485117	0.225809	0.0428045	0.105267	0.0702216	0	0.062524	0	0	0.00367589	0	0.382274	0.923816
TCGA-IB-AAUR-01A-21R-A38C-07	0.374126	0	0.0390583	0.151049	0	0.115883	0.0338952	0	0.0617503	0	0	0.018131	0.00497612	0.0618995	0	0.0565547	0	0.0292848	0.0503585	0	0	0.00303397	0	0.636203	0.778463
TCGA-IB-A7M4-01A-11R-A36G-07	0.112444	0	0.0224465	0.193441	0	0.104413	0.00720533	0.0217682	0.0427141	0.010041	0	0	0	0.278152	0.0490836	0.13573	0	0.0200766	0	0.00248388	0	0	0.01	0.23387	0.997798
TCGA-3A-A9IH-01A-12R-A39D-07	0.0707219	0.0241846	0	0.0515003	0	0.11974	0	0.0206005	0.0383991	0	0	0.00484608	0.00223823	0.151733	0.0849931	0.226452	0.126697	0.0456275	0.0259374	0	0	0.00632868	0.01	0.232067	0.990879
TCGA-HV-A5A6-01A-11R-A26U-07	0	0.00655067	0.00792748	0.0204861	0	0.172842	0	0	0.0177521	0	0	0.0307653	0.000185453	0.60716	0.0328555	0.095568	0	0.00628004	0.00162698	0	0	0	0	0.281827	1.01949
TCGA-HZ-8001-01A-11R-2204-07	0.105421	0	0.111241	0.110442	0	0.135635	0	0.0233313	0.0122951	0.0153773	0	0.0581762	0.0283973	0.0109562	0.0199473	0.160531	0.0328098	0	0.142138	0	0.0111759	0.0221259	0	0.455053	0.890866
TCGA-3E-AAAZ-01A-11R-A38C-07	0.0423395	0.000465708	0	0.0598572	0	0.259698	0	0	0.003182	0	0	0	0.0266549	0.080552	0	0.24174	0.0501953	0.0246418	0.209597	0	0	0.00107657	0.14	0.0899911	1.04407
TCGA-IB-7885-01A-11R-2156-07	0.0531302	0.0132096	0	0.113322	0	0.194102	0.00500822	0	0.0771799	0	0	0.0395022	0.00554116	0.158041	0.043355	0.206424	0.0259556	0.0059307	0.022992	0	0	0.0363064	0.1	0.115088	1.04162
TCGA-IB-7651-01A-11R-2156-07	0.0398375	0	0.0105722	0.132838	0	0.180511	0.104835	0	0.00682253	0	0.0254434	0	0.00401594	0.0904551	0.105126	0.192232	0.0229501	0	0.0815442	0	0	0.00281545	0.17	0.0709256	1.05104
TCGA-US-A779-01A-11R-A32O-07	0.0909854	0	0.00125953	0.0288328	0	0.178651	0	0	0.00124565	0	0	0.0495283	0	0.329625	0.015934	0.191838	0.019938	0	0.0921616	0	0	0	0.06	0.15874	1.03334
TCGA-HZ-7925-01A-11R-2156-07	0.023549	0	0	0.0404241	0	0.198415	0.0139219	0	0.028185	0	0	0.00175043	0	0.184736	0.0205848	0.281861	0.0236529	0.0338415	0.0474568	0	0.0230862	0.0785357	0.1	0.113381	1.04521
TCGA-IB-7886-01A-11R-2156-07	0.0181121	0	0.00621077	0.0992205	0	0.231936	0.0261935	0.00926179	0.00164915	0	0	0.0253379	0	0.119136	0.116833	0.232972	0.0192193	0	0.0827229	0	0	0.0111953	0.06	0.166764	1.01932
TCGA-IB-8127-01A-11R-2404-07	0.0372004	0	0.0309651	0.131124	0	0.150187	0.0182728	0	0.0323139	6.91739e-05	0	0	0.0284918	0.209335	0.044742	0.235662	0.0270101	0	0.0546262	0	0	0	0.03	0.215253	0.99842
TCGA-HZ-8637-01A-11R-2404-07	0.0551253	0.00689538	0	0.100342	0	0.0936377	0.0452909	0	0.0226079	0	0	0.0456795	0.00801401	0.18724	0.162783	0.118743	0.0577599	0	0.0828509	0	0	0.0130291	0.03	0.200514	1.00809
TCGA-HZ-A77P-01A-11R-A33R-07	0.031567	0	0	0.127909	0	0.146277	0.0100971	0	0.0210893	0	0.00601464	0	0.0324433	0.0503432	0.0359873	0.319237	0.0792012	0.00924107	0.130592	0	0	0	0.03	0.206467	0.996765
TCGA-IB-7646-01A-11R-2156-07	0.0397998	0	0.00290549	0.0610692	0	0.176432	0.0565838	0.00140372	0	0	0.0142312	0	0.00615811	0.0322653	0.147063	0.2111	0.0628623	0.0664551	0.057508	0	0	0.0641636	0	0.242441	0.986945
TCGA-HV-A5A3-01A-11R-A26U-07	0	0.0426315	0	0.0305044	0	0.194308	0	0.0067522	0.0575309	0	0.0154089	0.0161296	0	0.253028	0.0307	0.287674	0.0424701	0.00718517	0.015678	0	0	0	0.09	0.123883	1.0495
TCGA-3A-A9I5-01A-11R-A38C-07	0.269238	0	0.0704373	0.0622986	0	0.116382	0	0.0260543	0.035572	0.00169732	0	0.00818169	0	0.257066	0.00969804	0.106976	0	0	0.0285657	0	0	0.00783292	0	0.367012	0.937571
TCGA-HZ-8005-01A-11R-2204-07	0.0322302	0	0.00505172	0.0520333	0	0.136072	0.0095789	0	0.0153034	0	0.00362294	0.0526864	0.0113679	0.118424	0.17232	0.265314	0.00589503	0	0.11002	0	0.00177458	0.00830489	0	0.31169	0.960153
TCGA-2J-AAB9-01A-11R-A41B-07	0.066711	0	0.0109655	0.13287	0	0.148167	0.0320761	0	0.0563807	0	0	0.0163835	0.047004	0.111437	0.0343154	0.182634	0.0944545	0.00254735	0.0640537	0	0	0	0.06	0.165194	1.01102
TCGA-XN-A8T5-01A-12R-A36G-07	0.350046	0	0.0180666	0.188912	0	0.148082	0.0214852	0.0259242	0.0527637	0	0	0.0249327	0.0137165	0.0331632	0.00122626	0.0507991	0	0.0168422	0.0516482	0	0	0.00239232	0	0.492774	0.870121
TCGA-HZ-8638-01A-11R-2404-07	0.123866	0	0.105582	0.208072	0	0.0850517	0.100434	0	0	0	0.034833	0	0.00579816	0	0.0694524	0.0718262	0.0518004	0.00543844	0.0702304	0	0	0.0676148	0.03	0.19886	1.00423
TCGA-L1-A7W4-01A-12R-A36G-07	0.0711263	0	0.000163838	0.0112971	0	0.159708	0	0.0471342	0.011742	0.0249201	0	0.0327115	0	0.34838	0.0423523	0.169782	0	0.0412406	0.0343802	0	0	0.00506265	0.06	0.160425	1.03564
TCGA-3A-A9IJ-01A-11R-A39D-07	0	0	0.0170146	0.107891	0	0.0386541	0	0.0179344	0	0	0	0.0594839	0.109423	0	0.0121287	0.427422	0	0	0	0.210049	0	0	0.58	0.00531897	1.11094
TCGA-IB-AAUV-01A-11R-A38C-07	0.138533	0	0	0.19391	0	0.200909	0.0146878	0	0	0	0	0.00816037	0.0560375	0.0378932	0.0214692	0.176691	0.102712	0	0.0445288	0	0	0.00446789	0	0.373841	0.927504
TCGA-FB-AAQ3-01A-11R-A41B-07	0	0.0198901	0	0.103826	0	0.138222	0.0194387	0.00324251	0.0134863	0	0	0.0167159	0.0139029	0.151449	0.0899281	0.223271	0.0638301	0.0422751	0.0908141	0	0	0.00970849	0	0.274591	0.97152
TCGA-RL-AAAS-01A-32R-A39D-07	0.17365	0	0.0378545	0.156648	0	0.127432	0	0.0104741	0.0378361	0	0	0.0480079	0.013759	0.0487031	0.0443675	0.0593678	0.153142	0	0.088757	0	0	0	0	0.45085	0.892677
TCGA-IB-7890-01A-12R-2204-07	0.0437367	0	0.0383005	0.0227322	0	0.0952765	0	0.000744789	0.0135658	0	0.00483891	0	0	0.409135	0.0175804	0.222855	0.0452605	0	0.085973	0	0	0	0	0.260968	1.00025
TCGA-XD-AAUI-01A-42R-A41B-07	0.311801	0	0.0205323	0.045613	0	0.115911	0	0	0.0517562	0.0155864	0	0	0.000170321	0.251544	0.00192397	0.134931	0	0.0308718	0.019359	0	0	0	0	0.391946	0.924471
TCGA-2J-AABK-01A-31R-A41B-07	0.196936	0	0.0381442	0.126426	0	0.0800918	0.00637484	0.0213822	0.043815	0	0	0.033027	0	0.125497	0.0779207	0.131092	0.0267067	0	0.0881459	0	0	0.00444046	0	0.316878	0.9531
TCGA-IB-A5SS-01A-11R-A32O-07	0.0222124	0	0	0.0466764	0	0.132193	0.013514	0	0.0151451	0	0.00265661	0.011981	0.0299002	0.194732	0.0172019	0.402335	0.00431817	0.0325787	0.0517878	0	0	0.0227678	0	0.356344	0.941091
TCGA-FB-AAPZ-01A-11R-A41B-07	0.0388313	0	0	0.132191	0	0.0921775	0.0443731	0.0269053	0.0526494	0	0.0145401	0	0.00771441	0.32697	0.0450108	0.120816	0.0633702	0.00103007	0.0273025	0	0	0.00611733	0	0.27842	0.976997
TCGA-2J-AABI-01A-12R-A41B-07	0.216828	0	0.0823656	0.0650129	0	0.0460067	0.0447892	0.011063	0.0840008	0	0	0	0	0.265	0.0222936	0.124274	0	0.0212018	0	0.0114596	0	0.0057049	0	0.411905	0.91256
TCGA-HZ-7920-01A-11R-2204-07	0.171474	0	0.0345552	0.169236	0	0.182752	0.0581847	0	0	0	0.0107929	0	0.0459284	0.00808326	0.0354769	0.150047	0.0733383	0	0.0552408	0	0	0.00489092	0	0.358252	0.934156
TCGA-FB-AAPU-01A-31R-A41B-07	0.212128	0	0.0705945	0.0900721	0	0.233318	0.00234836	0.0211103	0.0542701	0	0	0.00116276	0.000629031	0.00615271	0.0100574	0.0819193	0.152399	0.0438818	0.0199566	0	0	0	0.1	0.11012	1.05085
TCGA-HZ-7922-01A-11R-2156-07	0.105658	0	0	0.0981909	0	0.225156	0.000273118	0	0.01483	0	0	0.0250441	0.0338564	0.0645451	0.0647963	0.124678	0.0753399	0	0.151494	0	0.00616627	0.00997269	0.03	0.214425	0.991174
TCGA-IB-A6UF-01A-23R-A33R-07	0.0120913	0.0050534	0.0111169	0.0470494	0	0.119182	0.00134172	0.00179606	0.00169845	0	0	0.0451112	0.139429	0.193466	0.0372379	0.135522	0.0415753	0	0.135217	0	0.0731133	0	0.16	0.0753801	1.04877
TCGA-OE-A75W-01A-12R-A32O-07	0.0912007	0	0.0111363	0.120721	0	0.233991	0.0411947	0	0.0279511	0	0	0.02869	0	0.190433	0.0871726	0.103084	0.0139392	0	0.0484842	0	0	0.00200172	0	0.338099	0.94503
TCGA-3A-A9IZ-01A-12R-A41B-07	0.0115471	0.0428369	0	0.0476653	0	0.261237	0.0089568	0.0433007	0	0	0.00177595	0.0518878	0.000233068	0.222371	0.0937535	0.0868368	0	0	0.0380684	0	0.0143686	0.0751612	0.55	0.0142819	1.08785
TCGA-2J-AABU-01A-11R-A41B-07	0.0907	0	0	0.154689	0	0.21269	0	0	0	0	0	0.0244382	0.0128832	0.221201	0.0196765	0.181724	0	0.0248023	0.057196	0	0	0	0.03	0.209335	1.00357
TCGA-HZ-7924-01A-11R-2156-07	0.126439	0	0.0280194	0.103231	0	0.258216	0	0	0.0130005	0	0	0.0228856	0.0199318	0.0496283	0.0231073	0.157004	0.0037554	0	0.194782	0	0	0	0.03	0.200465	1.00155
TCGA-HZ-7289-01A-11R-2156-07	0.01506	0	0	0	0	0.343721	0	0	0.0471707	0.0313655	0	0.0924287	0	0.347377	0	0	0.00790418	0.0215541	0.0818417	0	0	0.0115771	0.35	0.0366995	1.09793
TCGA-HZ-7926-01A-11R-2156-07	0.415505	0	0.0418877	0.0536222	0	0.194686	0.0153512	0	0	0.00974819	0	0	0.00729835	0.0602037	0	0.0800842	0.015655	0.0323122	0.0588527	0	0.0103768	0.00441726	0	0.357705	0.949589
TCGA-RB-AA9M-01A-11R-A39D-07	0.0619079	0	0	0.123627	0	0.23765	0	0.0311236	0.0305679	0	0	0.0142999	0.0594482	0.136522	0.0501448	0.12086	0.100405	0	0.0268612	0	0	0.00658204	0.09	0.121775	1.03509
TCGA-3A-A9IO-01A-11R-A38C-07	0.0532782	0	0.0625993	0.101486	0	0.13843	0	0.0170411	0	0.0234883	0	0.0629639	0	0.1103	0	0.207032	0.0269077	0.0821244	0.113759	0	0	0.000591295	0.57	0.00900348	1.07107
TCGA-2J-AABH-01A-21R-A41B-07	0.155162	0	0.0320165	0.0671555	0	0.218733	0	0	0.0120524	0	0.0129065	0	0.0159919	0.230485	0.0206221	0.158151	0.0631707	0	0.000197152	0	0	0.0133552	0	0.252429	0.985222
TCGA-IB-7645-01A-22R-2204-07	0.0585081	0	0	0.131398	0	0.213127	0.0555789	0	0.0170744	0	0	0	0.0250478	0.146283	0.0482098	0.187926	0.081875	0	0.0203281	0	0	0.0146444	0.04	0.186679	1.00779
TCGA-2J-AABA-01A-21R-A41B-07	0.175686	0	0.104637	0.128089	0	0.257858	0.0123986	0	0.059338	0	0	0	0	0.110706	0.0108915	0.093135	0.00594511	0.0158169	0.0218984	0.00360085	0	0	0	0.344322	0.947377
TCGA-FB-AAQ0-01A-31R-A41B-07	0	0.0183823	0	0.0319566	0	0.191856	0	0	0.104336	0	0	0.0694375	0	0.414766	0.0104989	0.101124	0	0.0125233	0.0420515	0	0	0.00306682	0.14	0.0875158	1.08239
TCGA-FB-AAPQ-01A-11R-A41B-07	0	0.0444516	0.00406902	0.00591538	0	0.0523796	0.002404	0.0180039	0.0172159	0.00762557	0.0846144	0	0	0.550424	0.0304239	0.0539836	0	0	0	0.128489	0	0	0.11	0.104213	1.10962
TCGA-2L-AAQL-01A-11R-A38C-07	0	0.0371633	0	0.135778	0	0.141402	0.0142003	0	0.0167966	0	0	0.0281406	0.00438899	0.207122	0.0628692	0.172165	0.075122	0	0.0980284	0	0	0.00682461	0.01	0.231733	0.989992
TCGA-HZ-7923-01A-12R-2156-07	0.0824771	0	0.00878683	0.142386	0	0.282756	0.0467331	0	0.0210524	0	0	0	0.0329589	0	0.0114452	0.173413	0.0948027	0.0240738	0.0520286	0.00683212	0	0.0202548	0.07	0.148978	1.02212
TCGA-H6-A45N-01A-11R-A26U-07	0.0950074	0	0	0.119459	0	0.159892	0	0	0.0275914	0.0020501	0	0.0247431	0	0.291216	0.0544128	0.0953105	0.0840174	0	0.0463	0	0	0	0	0.28233	0.972149
TCGA-F2-A44H-01A-11R-A26U-07	0.0341549	0	0.00419216	0.0230603	0	0.0861019	0	0	0.0126075	0	0	0	0.0337739	0.529353	0.0180225	0.166397	0.0399846	0.00159914	0.0369377	0	0	0.0138153	0	0.541007	0.843337
TCGA-IB-7644-01A-11R-2156-07	0.0297358	0	0	0.097212	0	0.299309	0	0	0.0523909	0	0	0.0441093	0.0176991	0.0394707	0.0249056	0.128917	0.136723	0.0240401	0.0926025	0	0	0.0128855	0.07	0.153511	1.02146
TCGA-3A-A9IB-01A-21R-A39D-07	0	0.0247131	0	0.0328409	0	0.15808	0.000296761	0.00955282	0.0246075	0	0	0.0242061	0	0.243368	0.0669309	0.276717	0.0157524	0	0.0976744	0	0	0.025259	0	0.348187	0.942865
TCGA-IB-AAUW-01A-12R-A38C-07	0.325447	0	0.019206	0.0696298	0	0.165463	0.00245512	0.00364965	0.00421063	0	0	0.0385609	0.00809816	0	0.0667232	0.125325	0.0471324	0	0.118038	0	0	0.00606104	0	0.366843	0.934514
TCGA-HZ-7919-01A-11R-2156-07	0.055904	0	0.0258946	0.0824574	0	0.296738	0.017963	0	0.0145674	0	0	0.0190699	0.00886486	0.0401088	0.0963501	0.158878	0.0756075	0	0.107597	0	0	0	0.08	0.141511	1.02339
TCGA-IB-AAUM-01A-11R-A37L-07	0.0761808	0.00335982	0	0.162424	0	0.187232	0.0108577	0	0.0358718	0	0	0.00766862	0.0166285	0.244346	0.024328	0.178722	0	0.0105745	0.0418054	0	0	0	0	0.268987	0.97884
TCGA-HZ-A8P1-01A-11R-A37L-07	0	0.0439207	0	0.0610086	0	0.288955	0	0	0.0316591	0	0.0360919	0	0.00790208	0.0716153	0.0403501	0.296361	0.046656	0	0.0754802	0	0	0	0.17	0.0742297	1.05332
TCGA-2J-AABV-01A-12R-A41B-07	0.0725792	0	0.0464639	0.284794	0	0.0639915	0.0280362	0.0018392	0.0332302	0	0	0.0516677	0.112664	0.00853451	0.0186974	0.0947724	0.0798301	0.001411	0.101489	0	0	0	0.02	0.225216	0.991152
TCGA-F2-6880-01A-11R-2156-07	0.0254131	0	0.0152428	0.136737	0	0.0963675	0	0.00954023	0	0	0	0.0838928	0.0173206	0.117214	0.0425076	0.150458	0.0283412	0	0.276965	0	0	0	0.19	0.0624398	1.06096
TCGA-2L-AAQJ-01A-12R-A39D-07	0.186519	0	0.0358826	0.0949742	0	0.118525	0	0.0330228	0.040095	0	0	0.0294379	0	0.271081	0.0620952	0.0827215	0.020615	0	0.0250304	0	0	0	0	0.334601	0.948871
TCGA-HZ-8317-01A-11R-2404-07	0.0118854	0	0.00298804	0.0747312	0	0.301113	0	0	0	0	0	0	0.0396032	0.130675	0.019056	0.218662	0.0255227	0.0129586	0.045382	0.0953963	0	0.0220259	0.42	0.0274108	1.07721
TCGA-3A-A9I9-01A-11R-A38C-07	0.0402628	0.00803398	0	0.0714576	0	0.166978	0	0.00445866	0.0219622	0	0	0.0924968	0.0503538	0.127055	0.019263	0.283342	0.0271354	0.00141018	0.0708896	0	0	0.0149	0.03	0.19983	1.00382
TCGA-FB-AAPY-01A-11R-A41B-07	0.139593	0	0.0266295	0.0870742	0	0.147248	0.00036143	0.0352905	0.0857872	0	0	0.0154197	0.00254156	0.0782749	0.0244579	0.167864	0.0767484	0.0364747	0.0671586	0	0	0.00907745	0	0.387822	0.921023
TCGA-H6-8124-01A-11R-2404-07	0.0750856	0	0.0171208	0.033649	0	0.176272	0	0	0.0349203	0	0	0.0170909	0	0.394713	0.0170806	0.0448159	0.114019	0	0.0752326	0	0	0	0.06	0.162183	1.03487
TCGA-3E-AAAY-01A-11R-A38C-07	0.0676999	0	0	0.109205	0	0.17012	0	0.0207837	0.0251701	0	0	0.0315506	0	0.104301	0.0417664	0.202006	0.128202	0	0.0508099	0	0	0.0483864	0	0.239531	0.983664
TCGA-HZ-A9TJ-01A-11R-A41I-07	0.106851	0	0.00282516	0.0441372	0	0.259576	0	0	0.0119169	0	0	0.00800887	0.0142192	0.166229	0.0742185	0.194246	0.0101683	0.0127758	0.0948278	0	0	0	0.04	0.18386	1.00842
TCGA-LB-A8F3-01A-11R-A36G-07	0	0.0144492	0.00510366	0.052624	0	0.150565	0	0.0114164	0.0269482	0	0	0.0392897	0.0144506	0.232507	0.0670625	0.255556	0.0292479	0	0.0503157	0	0.00358273	0.0468805	0.14	0.0912164	1.05837
TCGA-US-A77E-01A-11R-A32O-07	0.0569308	0.0693839	0	0.0661404	0	0.131549	0	0.0231975	0.0605081	0	0	0.0441512	0.000993868	0.345737	0.0353403	0.126655	0	0	0.0334535	0	0	0.00595878	0.07	0.156003	1.03536
TCGA-YY-A8LH-01A-11R-A36G-07	0.0546341	0.0403579	0	0.134389	0	0.173699	0	0	0.112047	0	0	0.0773599	0.014996	0.0957478	0.0261351	0.0880647	0.0308502	0.0323343	0.119385	0	0	0	0.08	0.139689	1.02993
TCGA-IB-7654-01A-11R-2156-07	0.0973878	0	0	0.0622328	0	0.15008	0	0	0.0336163	0	0	0.0111511	0	0.188777	0.0948868	0.218225	0.03916	0	0.100263	0	0	0.00422052	0.01	0.232913	0.989683
TCGA-FB-A78T-01A-12R-A32O-07	0	0.00968899	0.00141496	0.0688812	0	0.132324	0.0118655	0.00243289	0.0349197	0	0	0.0302516	0.124741	0.225801	0.0460833	0.131854	0.133539	0	0.0462035	0	0	0	0.02	0.224914	0.994232
TCGA-2J-AAB8-01A-12R-A41B-07	0.0644707	0.0144468	0	0.0839118	0	0.18299	0	0.0428793	0.047033	0	0	0.0191363	0	0.0972826	0.0321475	0.218819	0.118687	0.0315411	0.0385569	0	0	0.008098	0.04	0.173342	1.01107
TCGA-FB-A4P6-01A-12R-A26U-07	0.0323461	0	0.00898167	0.177692	0	0.277255	0.0105511	0	0.0177812	0	0	0.00588667	0.0743165	0	0.0201635	0.189236	0.0506982	0.0209888	0.114103	0	0	0	0.19	0.0638301	1.058
TCGA-FB-A7DR-01A-21R-A33R-07	0.0849397	0	0.0182357	0.0852464	0	0.17402	0.023583	0	0.0210685	0	0	0.0169389	0	0.0864481	0.0700429	0.17185	0	0.0938813	0.123581	0	0	0.0301654	0.03	0.205967	0.995581
TCGA-H8-A6C1-01A-11R-A32O-07	0.084581	0.0425506	0	0.0466922	0	0.176534	0	0	0.0882081	0	0	0.0127513	0	0.0455889	0.0159327	0.163145	0.167672	0.0701614	0.0515664	0	0	0.0346166	0.04	0.183848	1.0032
TCGA-2J-AABE-01A-12R-A41B-07	0.0379012	0.00856918	0	0.0226539	0	0.134429	0	0.0145714	0.0316679	0	0	0.00795978	0.0799889	0.217416	0.000719028	0.255197	0.0741326	0.0243635	0.041268	0	0.0129218	0.036241	0	0.278314	0.974521
TCGA-RB-A7B8-01A-12R-A33R-07	0.0334507	0.0252018	0	0.126128	0	0.18293	0	0	0.0971756	0	0	0.0538199	0.0118696	0.180894	0.06947	0.168661	0.0249912	0	0.0254079	0	0	0	0.03	0.209069	1.0049
TCGA-2J-AABO-01A-21R-A41B-07	0.102883	0	0	0.0749475	0	0.226532	0.0300743	0	0.0648966	0	0	0.00102852	0	0.20084	0.0386709	0.154892	0.0217758	0.0109243	0.0725345	0	0	0	0	0.258581	0.978668
TCGA-FB-A5VM-01A-11R-A32O-07	0.114464	0	0	0.10556	0	0.0935913	0.00129251	0.0388694	0.0141074	0.0109542	0	0.00785852	0	0.301987	0.018004	0.178509	0.0354254	0.0421308	0.036402	0	0	0.000844731	0	0.256725	0.986016
TCGA-HZ-8315-01A-11R-2404-07	0.0457075	0	0	0.0988532	0	0.158453	0.0436742	0.000607372	0.00909039	0	0	0.00339609	0.000809488	0.116855	0.181076	0.1624	0.0700643	0	0.102634	0	0	0.00637929	0.13	0.0996018	1.05135
TCGA-3A-A9IX-01A-11R-A41B-07	0.164777	0	0.0380617	0.136332	0	0.145762	0.00894768	0.0167	0.0477477	0	0	0	0.0640645	0.0229925	0.0114269	0.109807	0.137452	0.042607	0.0455689	0	0	0.00775349	0	0.431106	0.902149
TCGA-XD-AAUH-01A-42R-A41B-07	0.230773	0.0273134	0.0302282	0.139969	0	0.223595	0.00882059	0	0.045611	0	0	0.0378889	0.00400182	0.0322457	0.0137692	0.128909	0.0251597	0	0.0498083	0	0	0.00190704	0	0.463981	0.885059
TCGA-HZ-A77O-01A-11R-A33R-07	0.00616792	0.0121376	0	0.0465072	0	0.102481	0	0.00416218	0.038259	0	0	0.107291	0.00984635	0.24776	0.0573685	0.186929	0.0792744	0	0.0979401	0	0	0.00387574	0.09	0.12781	1.04119
TCGA-IB-A5SO-01A-11R-A32O-07	0.0817923	0.0585914	0.00241895	0.103176	0	0.144559	0	0	0.0482445	0	0	0.0151169	0	0.33819	0.028976	0.109369	0.008961	0.0153283	0.0452768	0	0	0	0	0.255885	0.987867
TCGA-F2-6879-01A-11R-2156-07	0	0	0	0.0652942	0	0.272743	0.0067497	0.0141574	0	0	0.00991091	0	0.00832105	0.170019	0.0888837	0.176183	0.0775891	0.0253935	0.0349161	0.036692	0	0.0131466	0.06	0.167712	1.02097
TCGA-2J-AAB4-01A-12R-A41B-07	0	0.00551583	0	0.125388	0	0.18045	0.0287925	0	0.0165056	0	0	0.0301917	0.0321378	0.0853033	0.122241	0.163877	0.137825	0.00554835	0.0662242	0	0	0	0.03	0.21523	0.996667
TCGA-US-A774-01A-21R-A32O-07	0.0820116	0	0.0549215	0.111827	0	0.0762592	0	0.0129444	0.0477887	0	0	0.0284571	0	0.151662	0.100674	0.137886	0.0638271	0.00480072	0.111699	0	0	0.0152421	0.03	0.208339	0.995808
TCGA-IB-8126-01A-11R-2404-07	0.0985779	0	0	0.232795	0	0.222385	0.0248622	0	0	0.0797902	0	0.00980849	0.00439213	0.0206822	0.0570429	0.138718	0.0173441	0.00828802	0.0793005	0	0	0.00601388	0	0.322463	0.955859
TCGA-F2-A44G-01A-11R-A26U-07	0.00311139	0.015716	0	0.0597481	0	0.227999	0	0.00996702	0.016025	0	0	0.0409388	0.0117978	0.20617	0.074616	0.148439	0.0683704	0.00199262	0.0701016	0	0	0.0450075	0.18	0.0652939	1.06054
TCGA-IB-AAUO-01A-12R-A38C-07	0	0.0274627	0.00159934	0.0715596	0	0.207459	0	0.0212822	0.0140742	0	0	0.115722	0.0327301	0.0676108	0.0514226	0.0862396	0.027822	0.147108	0.121161	0	0	0.00674695	0.05	0.171005	1.01798
TCGA-2J-AAB6-01A-11R-A41B-07	0	0.051745	0	0.0301561	0	0.134255	0.00604117	0.00960395	0	0	0.0178942	0	0.00724961	0.180002	0.0674623	0.393464	0.0179935	0.000700394	0.0553314	0	0.0191922	0.00891008	0	0.283779	0.974685
TCGA-2J-AABF-01A-31R-A41B-07	0.0630165	0	0	0.0972922	0	0.096411	0.0069328	0.0156016	0.0300121	0	0	0.0214013	0.0866498	0.0500707	0.139486	0.16305	0.124483	0	0.0699938	0	0	0.0355995	0	0.257955	0.976632
TCGA-HZ-8002-01A-11R-2204-07	0.0393261	0	0	0.141614	0	0.225027	0.0193097	0	0	0	0	0	0.0736229	0.109331	0.0222157	0.221488	0.0709312	0.00968507	0.0591571	0	0	0.00829288	0.04	0.180355	1.00886
TCGA-FB-AAQ6-01A-11R-A41B-07	0.0401476	0.0794441	0	0.0464975	0	0.188149	0	0	0.118557	0	0	0.0702054	0	0.275413	0.0774237	0.0491528	0	0	0.0533744	0	0	0.00163543	0.06	0.160906	1.02823
TCGA-IB-7891-01A-11R-2204-07	0.108482	0	0.128797	0.0987235	0	0.14331	0.019619	0	0.0267219	0	0	0.0214332	0.0163474	0.069247	0.0806724	0.135207	0.0396296	0	0.101098	0	0	0.0107123	0	0.390075	0.920265
TCGA-YB-A89D-01A-12R-A36G-07	0.00872903	0.0197139	0	0.0608694	0	0.201613	0	0	0.0160208	0	0	0.0563112	0.0222654	0.187063	0.00821888	0.169599	0.0864682	0.0918767	0.0712517	0	0	0	0.04	0.176753	1.01251
TCGA-IB-A5SQ-01A-11R-A32O-07	0.0550183	0.0193815	0.00492153	0.0551879	0	0.097495	0.00500681	0.00872392	0.0321607	0.01294	0	0.0162581	0.00279741	0.359772	0.0082096	0.166508	0.0521872	0.0331254	0.0639733	0	0	0.00633258	0.01	0.231407	1.00277
TCGA-2J-AABP-01A-11R-A41B-07	0.00369765	3.20798e-05	0.00654981	0.102581	0	0.0782047	0.0687477	0.00860181	0.0118763	0.0246979	0	0	0	0.259156	0.0680366	0.330566	0.00295797	0	0.0309787	0	0	0.00331546	0.49	0.0201058	1.0989
TCGA-US-A77G-01A-11R-A32O-07	0.00604129	0.0423596	0	0.05267	0	0.309607	0	0	0.0292331	0	0	0.0176362	0.0232824	0.091997	0.0476772	0.191996	0.0675486	0.0359047	0.0840469	0	0	0	0.14	0.0886209	1.04432
TCGA-IB-A7LX-01A-12R-A36G-07	0.0569192	0	0.0127067	0.12498	0	0.197237	0.000523761	0.0413222	0.000465575	0	0.00815069	0.00322247	0	0.269791	0.0767874	0.123106	0	0	0.0842819	0	0	0.000507021	0.08	0.137827	1.03596
TCGA-US-A77J-01A-11R-A32O-07	0.429108	0	0.106573	0.133691	0	0.0399372	0.0309218	0.0106871	0.0409553	0.0158494	0	0.00157606	0	0.0673692	0.0104737	0.0783042	0.0247242	0.0080915	0	0	0	0.00173881	0	0.625095	0.780259
TCGA-PZ-A5RE-01A-11R-A32O-07	0.00358335	0.0288676	0	0.0323212	0	0.0862306	0.0015616	0	0.0606912	0	0	0.00468406	0	0.282259	0.00876534	0.288679	0.111032	0.0122969	0.0635719	0	0.00432122	0.0111352	0	0.396853	0.922138
TCGA-HV-A7OL-01A-11R-A33R-07	0.250378	0	0.100773	0.119944	0	0.0209657	0.00967903	0.121442	0.0125699	0	0	0.0465205	0	0.0719992	0.0333805	0.0857669	0.0320934	0.0109196	0.0623461	0	0	0.0212222	0	0.447758	0.893603
TCGA-IB-7897-01A-21R-2204-07	0.0597259	0	0.00698202	0.152353	0	0.333852	0.0447325	0	0	0	0	0	0.0381876	0.00118255	0.0377975	0.163113	0.0966317	0.0203526	0.0301936	0	0.00390939	0.0109868	0.02	0.224865	0.994806
TCGA-3A-A9IV-01A-11R-A41B-07	0.0061983	0	0	0	0	0.296317	0	0.0145044	0.00175705	0	0	0.0793267	0.0212569	0.375623	0	0.150883	0	0	0.0422072	0	0.0119259	0	0.18	0.0644287	1.09019
TCGA-3A-A9I7-01A-21R-A38C-07	0.122249	0	0.0538246	0.098843	0	0.198999	0	0.0314255	0.0838596	0	0	0.020889	0.000652344	0.0679832	0.0593088	0.133094	0.0661395	0	0.0627326	0	0	0	0	0.316612	0.952979
TCGA-FB-AAPP-01A-12R-A41B-07	0	0.0248028	0.0197895	0.0345937	0	0.330243	0	0	0	0	0.0254018	0.116345	0.00542172	0.0244372	0.0229938	0.169285	0.0661471	0	0.16054	0	0	0	0.47	0.0216024	1.07925
TCGA-F2-A7TX-01A-33R-A38C-07	0.0719091	0	0.00762401	0.204268	0	0.143112	0.0953633	0.0277782	0.00568862	0	0	0.026471	0.00824681	0.0658127	0.118727	0.140628	0.00576064	0.00733114	0.0682515	0	0	0.00302816	0	0.315972	0.954958
TCGA-XD-AAUL-01A-21R-A39D-07	0.0215545	0	0.000296176	0.0474203	0	0.182528	0	0	0.070173	0	0	0.0157018	0.00389283	0.154419	0.0196468	0.238589	0.113581	0.0124474	0.0545942	0	0	0.0651561	0.03	0.21896	0.996374

## Sheet: S5
Table-S5: Differentially expressed genes of m6A modification clusters
m6A cluster-A VS m6A cluster-B
id	logFC	AveExpr	t	P.Value	adj.P.Val	B
IGFBP3	546.033	399.624	17.9214	1.71621e-41	8.86183e-37	81.8551
SLC6A6	34.5589	52.1486	7.4394	4.33031e-12	1.118e-07	17.0767
LINC01449	0.234465	0.213848	6.68721	2.92781e-10	5.03935e-06	13.0332
UNC5B	27.8664	43.6091	6.49932	8.07427e-10	8.99668e-06	12.0616
C16orf46	1.0274	2.01301	6.46368	9.76928e-10	8.99668e-06	11.8792
ANO4	0.9494	1.00609	6.44102	1.10242e-09	8.99668e-06	11.7635
LRRC6	4.02971	6.03891	6.42204	1.21963e-09	8.99668e-06	11.6668
CEP89	3.1119	9.84156	6.27849	2.60426e-09	1.68092e-05	10.9411
COMP	158.286	180.684	6.19657	3.99684e-09	2.29312e-05	10.5315
CCNG2	10.2312	21.3399	6.16697	4.66211e-09	2.40733e-05	10.3844
CCDC74A	5.27181	11.0657	6.13769	5.42654e-09	2.54732e-05	10.2393
NTM	13.756	19.7568	6.10299	6.49299e-09	2.62336e-05	10.0679
UACA	12.5801	27.0094	6.09287	6.84112e-09	2.62336e-05	10.018
CCDC146	2.96721	6.22708	6.0819	7.23899e-09	2.62336e-05	9.96397
NR2F1-AS1	2.00313	3.4017	6.06563	7.87121e-09	2.62336e-05	9.884
COL8A2	29.7848	34.7546	6.05936	8.12879e-09	2.62336e-05	9.85324
MBIP	11.3559	19.5561	6.00994	1.04727e-08	3.0918e-05	9.61132
TMEM185A	2.00903	6.53857	6.00432	1.07778e-08	3.0918e-05	9.5839
NREP	11.9359	23.1636	5.97819	1.23155e-08	3.34697e-05	9.45658
PPP4R1	14.571	37.5634	5.94757	1.43927e-08	3.58321e-05	9.30782
CYP51A1P2	0.412005	0.635956	5.9342	1.54039e-08	3.58321e-05	9.24303
CLSTN1	66.9353	179.088	5.93107	1.56502e-08	3.58321e-05	9.22789
TSPAN5	5.95893	9.58642	5.92383	1.62355e-08	3.58321e-05	9.19286
TNFRSF21	106.366	203.401	5.9188	1.66545e-08	3.58321e-05	9.16855
FHAD1	0.710645	1.04544	5.8622	2.2166e-08	4.57825e-05	8.89583
PSEN1	10.7431	32.7616	5.84976	2.35978e-08	4.68652e-05	8.83614
COL10A1	159.15	168.066	5.83736	2.51148e-08	4.80306e-05	8.77672
PLA2R1	3.58725	6.17378	5.82369	2.68992e-08	4.96059e-05	8.71127
TM9SF1	2.12519	7.51065	5.77718	3.39463e-08	5.88487e-05	8.48945
EXT2	15.2376	50.889	5.77003	3.51779e-08	5.88487e-05	8.45548
ZCRB1	12.4592	46.065	5.76917	3.53302e-08	5.88487e-05	8.45137
FKBP9	36.9609	88.9321	5.7514	3.85999e-08	6.08566e-05	8.36701
AC092718.5	0.598829	0.934037	5.74988	3.88928e-08	6.08566e-05	8.35981
BX322234.1	2.71813	3.51021	5.72524	4.39572e-08	6.40177e-05	8.24317
CHST14	8.97371	26.2486	5.7251	4.39876e-08	6.40177e-05	8.24251
PDGFC	21.4856	35.9314	5.72217	4.46324e-08	6.40177e-05	8.22865
ITGB5	88.9205	168.331	5.70318	4.90348e-08	6.7864e-05	8.13903
NEK11	3.07903	5.57033	5.69948	4.99426e-08	6.7864e-05	8.12156
INPP4B	8.48371	14.3055	5.69056	5.21934e-08	6.9104e-05	8.07956
PCDH7	11.7741	14.0111	5.64684	6.47506e-08	8.22739e-05	7.87425
ANKFN1	1.12262	0.991092	5.64503	6.53271e-08	8.22739e-05	7.86581
REEP3	22.0404	51.2471	5.61788	7.46429e-08	9.17682e-05	7.7389
GOLGA2	15.7015	49.6278	5.60827	7.8242e-08	9.23006e-05	7.69407
SCARB2	48.9421	152.458	5.60721	7.86511e-08	9.23006e-05	7.68911
VAPA	10.7296	38.1861	5.59773	8.23855e-08	9.37402e-05	7.64495
DYNLT3	19.9095	48.6944	5.59496	8.35086e-08	9.37402e-05	7.63207
ADAM10	11.3735	29.3179	5.58829	8.62764e-08	9.47865e-05	7.60103
TMED1	8.73003	27.6271	5.56504	9.66376e-08	0.000103958	7.49311
CAMK2N1	90.1304	187.163	5.55746	1.00276e-07	0.00010567	7.45795
PXDNL	0.495928	0.619872	5.50012	1.32441e-07	0.000136774	7.19331
VIPAS39	5.24451	21.1505	5.49047	1.38765e-07	0.000140496	7.14895
BPGM	10.4198	28.1654	5.48268	1.44082e-07	0.000143074	7.1132
2021-09-08	12.083	1900-02-06 02:05:08	5.45275	1.6643e-07	0.000159488	6.97611
ITGB1	154.465	286.992	5.45062	1.68145e-07	0.000159488	6.96637
PELO	6.16132	23.2518	5.44848	1.69878e-07	0.000159488	6.95662
FNTB	3.42982	9.86617	5.42179	1.93096e-07	0.000178048	6.83487
CCZ1B	0.99822	2.98493	5.40028	2.14021e-07	0.000193881	6.73711
TWSG1	18.2767	40.0723	5.38719	2.27827e-07	0.000202829	6.67772
NKIRAS2	7.00012	28.1897	5.38269	2.32767e-07	0.000203714	6.65734
UGT1A10	17.0448	16.3064	5.34857	2.73803e-07	0.00023355	6.50312
CXCL14	314.07	313.488	5.34696	2.75904e-07	0.00023355	6.49587
LINC01096	0.58959	0.773502	5.33636	2.90125e-07	0.000241627	6.44814
HRH1	6.28136	11.9097	5.3252	3.05884e-07	0.000250709	6.39792
SLC5A3	4.0526	7.06206	5.29971	3.45052e-07	0.000277341	6.28354
XYLT2	6.24794	24.541	5.29723	3.4912e-07	0.000277341	6.27242
CHMP1B	26.0626	75.3635	5.2919	3.58004e-07	0.000280089	6.24857
PPP3CA	17.1687	45.0739	5.28703	3.66315e-07	0.000281661	6.22679
MALL	10.7964	13.8204	5.28188	3.75306e-07	0.000281661	6.20378
LINC00922	1.30281	1.25061	5.28128	3.76378e-07	0.000281661	6.20107
KTN1	11.6138	37.6539	5.2758	3.86209e-07	0.00028489	6.1766
TRAPPC6B	4.91042	19.7284	5.27239	3.92443e-07	0.000285337	6.16141
PROSER3	2.1995	6.31941	5.26873	3.99268e-07	0.000285337	6.14505
UBXN10	6.95449	10.6246	5.26528	4.05789e-07	0.000285337	6.12968
ISM1	19.1336	25.3354	5.26364	4.08919e-07	0.000285337	6.12239
KANK4	4.29414	4.71128	5.25332	4.29222e-07	0.000292328	6.07641
HMGN1P13	0.785074	0.692003	5.25281	4.30261e-07	0.000292328	6.07412
CAP1	130.866	361.526	5.2422	4.522e-07	0.000299763	6.02694
RALBP1	18.1556	53.4695	5.24191	4.52814e-07	0.000299763	6.02565
KCNS3	9.42447	19.3216	5.22895	4.8113e-07	0.000314476	5.96812
MINDY2	6.0472	13.3303	5.22432	4.91664e-07	0.000315871	5.94758
SHISA2	8.11726	13.3893	5.22266	4.95498e-07	0.000315871	5.94021
ITGA11	20.4549	24.4727	5.21691	5.08998e-07	0.00032052	5.91472
NORAD	65.6918	214.219	5.19506	5.63603e-07	0.000347345	5.81809
CTNNB1	69.8174	218.423	5.18967	5.7792e-07	0.000347345	5.7943
TMEM47	18.9969	31.5889	5.18949	5.78394e-07	0.000347345	5.79353
ANKRD50	7.39822	15.3973	5.18945	5.78504e-07	0.000347345	5.79335
PLAT	370.681	240.911	5.17315	6.24042e-07	0.000365267	5.72152
CORIN	2.5226	3.05925	5.17106	6.30124e-07	0.000365267	5.71232
ANKRD42	2.00578	6.66145	5.17081	6.3086e-07	0.000365267	5.71122
EDIL3	33.0645	42.5083	5.16884	6.3665e-07	0.000365267	5.70256
BBOF1	1.92266	4.74044	5.15397	6.82102e-07	0.000387044	5.6372
AC096888.1	0.391971	0.33228	5.14945	6.96546e-07	0.000390944	5.61734
SUGCT	9.4289	12.6097	5.12896	7.65762e-07	0.000423099	5.52757
DLX5	2.10959	2.47325	5.1277	7.70224e-07	0.000423099	5.52207
FAF2	10.3067	37.126	5.12063	7.95736e-07	0.000432512	5.4912
XXYLT1	3.45112	10.9337	5.10121	8.70216e-07	0.000468068	5.40644
PGK1	111.188	246.896	5.09609	8.90939e-07	0.000474274	5.38416
RNF149	14.4152	54.6935	5.08462	9.39168e-07	0.000494845	5.33423
EDNRA	18.4081	32.1058	5.08208	9.50173e-07	0.000495533	5.3232
EFNA5	9.71926	17.5575	5.07991	9.59665e-07	0.000495533	5.31379
MUL1	13.565	52.9611	5.07299	9.90588e-07	0.000504271	5.28376
LEXM	0.412961	0.623472	5.06978	1.00531e-06	0.000504271	5.26979
RABL2B	2.22083	7.48798	5.06965	1.00588e-06	0.000504271	5.26925
KIAA1191	20.1413	76.6419	5.06561	1.02468e-06	0.000507814	5.25172
CNIH3	2.57745	3.68373	5.06392	1.03262e-06	0.000507814	5.24441
SLC44A1	17.8546	46.7932	5.05861	1.05803e-06	0.000515399	5.2214
KCTD11	13.1711	34.071	5.05495	1.07586e-06	0.000519188	5.20558
SPATS2L	22.9053	65.219	5.04839	1.10864e-06	0.000527456	5.17717
LEF1-AS1	0.323469	0.591857	5.04744	1.11342e-06	0.000527456	5.17309
PPEF1	1.44386	1.83731	5.04109	1.14621e-06	0.00053805	5.14563
SPIN1	19.4955	62.539	5.034	1.18384e-06	0.000550711	5.11505
AC114296.1	3.02992	2.27373	5.02642	1.22546e-06	0.000561516	5.08236
SEC31A	22.1214	76.3822	5.02308	1.24424e-06	0.000561516	5.06796
DCBLD1	6.08348	15.8716	5.02273	1.24623e-06	0.000561516	5.06645
DCAF5	5.86472	25.1623	5.02197	1.25057e-06	0.000561516	5.06316
C5orf15	34.7846	108.116	5.01505	1.29053e-06	0.000574465	5.0334
TTLL5	1.68995	6.59086	5.01057	1.31709e-06	0.000581278	5.01412
SERINC3	37.9047	136.075	5.00157	1.37208e-06	0.000599231	4.97543
FANK1	2.48687	5.89953	4.99973	1.38357e-06	0.000599231	4.96754
MXRA5	75.0579	109.104	4.9983	1.39259e-06	0.000599231	4.96139
SERTAD3	24.1982	56.0551	4.99593	1.40764e-06	0.000600703	4.95122
C2orf27A	2.5733	6.80409	4.99273	1.42821e-06	0.000603539	4.9375
ADAMTS12	13.9234	18.8391	4.99127	1.43767e-06	0.000603539	4.93126
PKM	225.872	540.303	4.98753	1.46226e-06	0.000608849	4.91521
THBS2	237.054	316.449	4.98578	1.4739e-06	0.000608849	4.90772
KIAA0556	2.50042	10.1955	4.97551	1.54402e-06	0.00062729	4.86376
LMLN	1.51218	3.99568	4.97476	1.54925e-06	0.00062729	4.86056
AMIGO2	34.7871	49.1456	4.97394	1.55498e-06	0.00062729	4.85706
MYL10	0.185814	0.239009	4.96757	1.60041e-06	0.000637621	4.82983
AC026877.1	0.933963	1.91998	4.96594	1.61227e-06	0.000637621	4.82286
TM9SF4	18.0026	66.4124	4.9652	1.61764e-06	0.000637621	4.81971
COL4A2	134.672	320.406	4.96293	1.63436e-06	0.000638977	4.80999
CDC42BPB	20.9809	67.2013	4.96138	1.64583e-06	0.000638977	4.80337
PLS3	22.8323	70.3035	4.94308	1.78736e-06	0.000688746	4.72538
CD276	30.4727	72.2798	4.93815	1.82741e-06	0.000698963	4.70443
C19orf44	1.71726	6.27113	4.92925	1.90203e-06	0.000722155	4.6666
ZDHHC5	18.5244	76.47	4.92484	1.94007e-06	0.000731223	4.64788
EFCAB11	0.741101	2.57241	4.92158	1.96872e-06	0.000735474	4.63403
CNIH1	14.3985	49.4489	4.92033	1.97984e-06	0.000735474	4.62871
UBAC2	12.493	55.7246	4.90771	2.09506e-06	0.00076311	4.57525
ATP2C1	13.4777	44.9117	4.90753	2.09678e-06	0.00076311	4.57448
PKN2	8.84348	25.9012	4.90734	2.09857e-06	0.00076311	4.57367
DKK3	42.6635	87.9161	4.90572	2.11385e-06	0.000763292	4.56682
ANTXR1	84.2761	121.295	4.89971	2.17147e-06	0.000778655	4.5414
TMED10	58.5281	224.827	4.89353	2.23232e-06	0.000792037	4.51529
MPRIP	11.5657	37.2029	4.89282	2.23947e-06	0.000792037	4.51227
ANXA2P2	14.8392	33.937	4.8853	2.31601e-06	0.000806706	4.48053
BBS9	2.15955	7.34594	4.88525	2.31649e-06	0.000806706	4.48033
AC107021.2	0.688091	1.04636	4.88348	2.33486e-06	0.000806706	4.47287
LMAN2L	9.38262	31.5876	4.88266	2.34344e-06	0.000806706	4.4694
LOXL1-AS1	1.92957	5.36131	4.8709	2.4697e-06	0.00084454	4.41984
NRAV	4.34739	13.1777	4.86863	2.49474e-06	0.000847489	4.41031
AC093724.1	2.18607	4.62179	4.86177	2.57219e-06	0.00086809	4.38144
FUT11	4.94765	16.8379	4.85478	2.65336e-06	0.000889669	4.3521
SPECC1	3.44738	10.0193	4.85313	2.67292e-06	0.000890443	4.34517
YIPF5	14.7708	49.7447	4.84759	2.73951e-06	0.000906778	4.32193
CHIC2	11.1353	41.0742	4.84313	2.79432e-06	0.000912818	4.30323
GLT8D1	11.2654	45.0308	4.84249	2.80233e-06	0.000912818	4.30052
RAI1	7.66805	20.4345	4.84181	2.81079e-06	0.000912818	4.29768
FAM177A1	6.19935	22.4479	4.83705	2.87076e-06	0.000916902	4.27775
STK3	2.56855	7.40602	4.83705	2.87081e-06	0.000916902	4.27773
CMTM3	39.6265	84.2926	4.83447	2.90383e-06	0.000916902	4.26693
TM2D1	3.04952	13.1096	4.83394	2.91072e-06	0.000916902	4.2647
RARG	15.7465	36.9731	4.83382	2.91215e-06	0.000916902	4.26423
ZNFX1	10.0728	34.5561	4.82781	2.99087e-06	0.00093598	4.23906
CISD2	9.27672	37.2383	4.81658	3.14323e-06	0.000977733	4.19216
IRS1	8.99044	19.8208	4.81085	3.22386e-06	0.000996811	4.16826
SPTLC1	16.0501	46.938	4.80924	3.24684e-06	0.000997284	4.16155
RNF121	4.811	21.5518	4.80805	3.26402e-06	0.000997284	4.15657

## Sheet: S6
Table S6: The results of correlation of m6Ascore with immune infiltrating cell.
immune	cor	pvalue
B cell_TIMER	0.249265	0.000878572
T cell CD8+_TIMER	0.336896	5.50847e-06
Neutrophil_TIMER	0.387717	1.34867e-07
Macrophage_TIMER	0.210175	0.00511397
Myeloid dendritic cell_TIMER	0.39842	5.69941e-08
B cell naive_CIBERSORT	-0.194328	0.00975598
T cell CD8+_CIBERSORT	-0.219661	0.0034607
T cell follicular helper_CIBERSORT	-0.170176	0.0239424
Macrophage M0_CIBERSORT	0.227582	0.00238417
Myeloid dendritic cell resting_CIBERSORT	0.164597	0.0290371
Myeloid dendritic cell activated_CIBERSORT	0.149912	0.047047
Macrophage M0_CIBERSORT-ABS	0.23252	0.00190011
Macrophage M2_CIBERSORT-ABS	0.213423	0.00452554
Myeloid dendritic cell resting_CIBERSORT-ABS	0.175271	0.0199811
Myeloid dendritic cell activated_CIBERSORT-ABS	0.148809	0.0487127
Mast cell activated_CIBERSORT-ABS	0.171789	0.0226213
Macrophage M1_QUANTISEQ	0.461872	1.1016e-10
Monocyte_QUANTISEQ	-0.299165	5.4987e-05
Neutrophil_QUANTISEQ	0.43603	1.45901e-09
Monocyte_MCPCOUNTER	0.174526	0.020629
Macrophage/Monocyte_MCPCOUNTER	0.174526	0.020629
Neutrophil_MCPCOUNTER	0.400379	4.85232e-08
Cancer associated fibroblast_MCPCOUNTER	0.342146	3.8605e-06
T cell CD4+ memory_XCELL	0.176657	0.0190072
T cell CD4+ naive_XCELL	-0.233937	0.00177873
T cell CD8+_XCELL	-0.150177	0.0466544
Class-switched memory B cell_XCELL	-0.233799	0.00179026
Common lymphoid progenitor_XCELL	0.367671	5.16967e-07
Endothelial cell_XCELL	-0.355108	1.32461e-06
Hematopoietic stem cell_XCELL	-0.247839	0.000911779
Macrophage M2_XCELL	-0.208049	0.00559194
B cell memory_XCELL	-0.176883	0.0188519
T cell NK_XCELL	-0.314932	2.07091e-05
B cell plasma_XCELL	-0.276679	0.000201415
T cell CD4+ Th1_XCELL	-0.248217	0.000894885
T cell CD4+ Th2_XCELL	0.16702	0.0267214
stroma score_XCELL	-0.158191	0.0360962
microenvironment score_XCELL	-0.15241	0.0435333
B cell_EPIC	-0.229373	0.00224722
Cancer associated fibroblast_EPIC	0.381814	2.1421e-07
T cell CD4+_EPIC	0.183423	0.0149238
NK cell_EPIC	0.150099	0.0468474
uncharacterized cell_EPIC	-0.302377	4.90928e-05

## Sheet: S7
Table S7:Primer's sequence.
Genes’ names	Primers	Sequences (5’ → 3’)
TNFRSF21	Forward	GGCATGTTCCAGTCTAACGCTACC
	Reverse	GCTTACACCGCACATCCTCAGTC
